# Supplementary material for: Map2k6 is a potent genetic modifier of arterial rupture in vascular Ehlers-Danlos syndrome mice
Source: JCI Insight. 2025 Jan 21;10(5):e187315. doi: 10.1172/jci.insight.187315 (PMC11949044; doi:10.1172/jci.insight.187315)
Supplement: Supplemental table 1 [file jciinsight-10-187315-s008.xlsx]

## Sheet: Sheet1
Gene	Expressed in Aorta?	Differentially Expressed?	BL6 Allele	129S Allele	Location	Consequence	BL6 AA	129S AA	Location	Prediction	Score	SNP	Postion in mm10	Short Description
Map2k6	Yes	Yes, higher in 129S	G	A	c.G227A	Single AA Change	G	E	p.G76E	Deleterious	-3.66	rs51129320	110490856	With MAP3K3/MKK3, catalyzes the concomitant phosphorylation of MAP kinase p38
Bptf	Yes	Yes, higher in BL6	C	T	c.C7078T	Single AA Change	R	C	p.R2630C	Deleterious	-3.46	rs27024562	107054989	bromodomain PHD finger transcription factor, histone-binding component of NURF
Helz	Yes	Yes, higher in BL6	C	T	c.C2998T	Single AA Change	H	Y	p.H1001Y	Deleterious	-2.8	rs27008365	107649156	Probable helicase with zinc finger domain
Abca5	Yes	Yes, higher in 129S	G	C	c.G4908C	Single AA Change	Q	H	p.Q1636H	Neutral	-2.42	rs49661564	110272480	ATP-binding cassette sub-family A member 5, may play a role in autolysosomes
Abca5	Yes	Yes, higher in 129S	T	G	c.T4876G	Single AA Change	L	V	p.L1626V	Neutral	-0.27	rs27019276	110272512	ATP-binding cassette sub-family A member 5, may play a role in autolysosomes
Abca5	Yes	Yes, higher in 129S	T	A	c.T3692A	Single AA Change	I	K	p.I1231K	Neutral	6.35	rs27019251	110285733	ATP-binding cassette sub-family A member 5, may play a role in autolysosomes
Bptf	Yes	Yes, higher in BL6	T	G	c.T2796G	Single AA Change	S	A	p.S856A	Neutral	-2.08		107080741	bromodomain PHD finger transcription factor, histone-binding component of NURF
Helz	Yes	Yes, higher in BL6	T	C	c.T2447C	Single AA Change	L	P	p.L1498P	Neutral	-0.91	rs27055108	107670606	Probable helicase with zinc finger domain
Helz	Yes	Yes, higher in BL6	G	C	c.G2792C	Single AA Change	W	S	p.W1612S	Neutral	1.32	rs27055105	107671326	Probable helicase with zinc finger domain
Helz	Yes	Yes, higher in BL6	C	T	c.C5237T	Single AA Change	A	V	p.A1747V	Neutral	-0.18	rs13459495	107672975	Probable helicase with zinc finger domain
Abca6	Yes		T	C	c.T4292C	Single AA Change	V	A	p.V1431A	Neutral	-1.18	rs27036819	110182932
Abca6	Yes		G	A	c.G3683A	Single AA Change	R	K	p.R1228K	Neutral	2.32	rs46216177	110188644
Abca6	Yes		C	T	c.C2447T	Single AA Change	A	V	p.A816V	Neutral	0.43	rs29405296	110212317
Abca6	Yes		A	G	c.A1483G	Single AA Change	K	E	p.K495E	Neutral	3.09	rs3690064	110230501
Abca6	Yes		A	G	c.A20G	Single AA Change	H	R	p.H7R	Neutral	-0.67	rs27019312	110250474
Abca8a	Yes
Abca8b	Yes
Abca9	Yes
Amz2	Yes
Arsg	Yes
Axin2	Yes
Fam20a	Yes
Gna13	Yes
Nol11	Yes
Pitpnc1	Yes
Prkar1a	Yes
Prkca	Yes
Psmd12	Yes
Wipi1	Yes
1700012B07Rik	No
1700023C21Rik	No
1700096J18Rik	No
Apoh	No
Cacng1	No
Cacng4	No
Cacng5	No
Cep112	No
E030025P04Rik	No
Gm11696	No
LOC100503496	No
Mir6932	No
Mir7223	No
Rgs9	No
Slc16a6	No
