# Supplementary material for: Map2k6 is a potent genetic modifier of arterial rupture in vascular Ehlers-Danlos syndrome mice
Source: JCI Insight. 2025 Jan 21;10(5):e187315. doi: 10.1172/jci.insight.187315 (PMC11949044; doi:10.1172/jci.insight.187315)
Supplement: Supplemental table 2 [file jciinsight-10-187315-s009.xlsx]

## Sheet: genes_tpm_all_samples_norm
gene_id	129Sve-1	129Sve-2	129Sve-3	Bl6-1	Bl6-2	Bl6-3
0610005C13Rik	0.51	0.43	0.62	1.68	1	0.53
0610007P14Rik	13.49	17.49	13.37	10.25	15.67	15.69
0610009B22Rik	47.31	49.12	60.8	44.07	48.41	48.68
0610009L18Rik	6.89	11.64	5.19	7.88	7.59	6.27
0610009O20Rik	37.85	44.46	43.69	41.23	33.11	43.13
0610010B08Rik	17.65	16.87	11.13	9.7	10.49	10.22
0610010F05Rik	26.34	22.26	26.41	20.35	18.63	20
0610010K14Rik	30.31	35.42	32.92	26.58	32.91	30.77
0610011F06Rik	33.92	42.91	32.6	33.47	36.13	38.29
0610012G03Rik	65.78	66.04	88.76	53.56	50.88	66
0610030E20Rik	15.52	15.93	15.83	20.75	15.82	18.62
0610031J06Rik	43.73	56.41	46.03	55.22	56.48	59.21
0610031O16Rik	0.41	0.18	0.28	0.32	0.19	0.16
0610037L13Rik	29.03	33.07	27.31	30.72	29.79	27.92
0610038B21Rik	0.4	0.25	0.54	0.47	0.27	0.57
0610039K10Rik	0.17	0.44	0.23	0.54	0.63	0.42
0610040B10Rik	12.31	8.33	19.68	11.29	10.66	11.43
0610040F04Rik	1.23	0.78	0.53	0.61	0.36	0.32
0610040J01Rik	0.48	0.07	0.43	0.25	0.51	0.32
0610043K17Rik	5.1	3.56	5.6	1.85	3.26	3.14
1010001N08Rik	6.83	7.59	4.51	7.73	10.19	7.74
1100001G20Rik	26.28	11.34	4.63	6.06	4.47	13.5
1110001J03Rik	190.87	264.61	261.38	213.92	205.51	247.1
1110002L01Rik	7.36	6.4	5.87	6.03	6.42	6.25
1110004E09Rik	30.18	28.38	36.63	15.39	23.58	21.23
1110004F10Rik	67.34	61.72	71.61	40.51	55.8	52.51
1110006O24Rik	2.03	1.72	0.9	2.1	1.03	2.37
1110007C09Rik	43.67	52.38	61.08	37.15	54.7	53.33
1110008F13Rik	202.76	213.54	317.34	233.97	228.77	247.9
1110008L16Rik	12.53	12.26	14.08	12.16	12.2	12.17
1110008P14Rik	137.07	126.86	159.18	97.73	95.42	142.56
1110012L19Rik	25.51	24.77	25.06	22.45	22.06	23.12
1110015O18Rik	0.1	0.08	0.13	0.16	0.09	0.08
1110017D15Rik	1.81	2.07	2.62	4.04	1.93	1.92
1110019D14Rik	8.49	9.41	9.28	7.06	7.53	4.9
1110020A21Rik	5.96	6.53	5.23	5.08	5.18	3.02
1110025L11Rik	0.32	0.27	0.43	0.49	0.28	0.25
1110028F11Rik	0.21	0.23	0.07	0.25	0.24	0.21
1110028F18Rik	0.12	0.09	0.16	0.18	0.11	0.1
1110032A03Rik	46.9	42.31	59.78	31.54	33.68	40.98
1110032F04Rik	0.45	0.19	0.23	0.27	0.05	0.05
1110034G24Rik	7	6.97	6.55	7.87	9.97	6.68
1110036E04Rik	0.22	0.19	0.3	0.34	0.21	0.18
1110037F02Rik	27.88	30	29.2	27.15	29.57	26.71
1110038B12Rik	16.03	13.3	18.83	11.24	12.66	15.18
1110038F14Rik	20.31	21	22.97	19.34	19.38	20.96
1110046J04Rik	3.55	2.06	2.38	2.07	1.81	1.08
1110051M20Rik	4.96	8.38	4.51	5.2	6.09	4.63
1110054M08Rik	10.08	8.18	8.17	10.78	8.43	10.54
1110057K04Rik	48.86	44.93	52.08	43.03	41.12	43.8
1110058L19Rik	49.84	65.95	55.98	50.44	49.84	51.54
1110059E24Rik	28.5	30	28.38	22.69	24.44	19.42
1110059G10Rik	5.77	6.38	7.93	5.12	5.9	4.68
1110065P20Rik	34.19	40.84	46.2	36.53	34.73	39.01
1190002F15Rik	1.28	1.09	1.28	1.96	2.04	2.34
1190002N15Rik	25.96	22.11	22.2	20.12	19.37	22.23
1190003K10Rik	0.15	0.12	0.2	0.23	0.14	0.12
1190005I06Rik	74.12	109.33	78.44	84.02	81.31	75.64
1190007I07Rik	22.37	22.38	33.48	39.36	26.7	27.79
1200014J11Rik	12.03	12.18	12.75	11.26	12.98	11.9
1300002E11Rik	23.6	19.28	22.58	25.04	20.72	15.92
1300002K09Rik	0.67	0.07	0.05	0.13	0.07	0.1
1300017J02Rik	3.17	0.27	0.26	0.21	0.24	0.63
1500004A13Rik	2.17	1.9	1.6	1.13	1.48	1.22
1500009C09Rik	0.2	0.17	0.39	0.47	0.18	0.24
1500009L16Rik	1.72	2.57	3.01	3.12	2.05	3.75
1500011B03Rik	8.24	7.12	7.82	3.71	4.38	4.37
1500011K16Rik	55.2	65.52	57.33	43.32	49.14	49.53
1500012F01Rik	23.98	22.47	32.3	15.5	22.82	22.22
1500012K07Rik	0.37	0.31	0.49	0.57	0.33	0.3
1500015A07Rik	6.67	8.47	9.43	2.91	3.72	3.52
1500015L24Rik	0.22	0.19	0.3	0.34	0.21	0.17
1500015O10Rik	6.41	5.1	2.01	2.94	3.59	2.59
1500017E21Rik	3.06	1.02	0.29	0.18	0.45	0.84
1600002D24Rik	0.62	0.52	0.83	0.95	0.56	0.49
1600002H07Rik	3.38	4.36	4.33	3.15	3.45	3.69
1600002K03Rik	12.31	16.56	12.68	17.78	15.97	12.62
1600010M07Rik	0.6	1.53	0.4	0.94	1.1	0.48
1600012H06Rik	23.92	25.93	21.08	22.74	22.71	22.11
1600014C10Rik	43.67	44.51	48.15	35.31	38.46	43.63
1600014C23Rik	1.15	0.32	1.03	0.59	0.35	0.62
1600014K23Rik	0.2	0.51	0.27	0.31	0.36	0.16
1600015I10Rik	0.12	0.09	0.08	0.09	0.11	0.15
1600016N20Rik	0.07	0.31	0.09	0.23	0.26	0.23
1600019K03Rik	0.43	0.37	0.58	0.67	0.39	0.35
1600020E01Rik	15	19.89	10.96	22.46	20.63	18.35
1600023N17Rik	0.65	1.23	0.86	1.01	0.73	0.79
1600025M17Rik	0.36	0.3	0.48	0.55	0.32	0.28
1600027J07Rik	0.42	0.36	0.56	0.65	0.38	0.34
1600029I14Rik	0.19	0.17	0.26	0.3	0.18	0.16
1600029O15Rik	0.5	0.21	0.45	0.52	0.15	0.34
1700001C02Rik	0.25	0.21	0.33	0.39	0.23	0.2
1700001C19Rik	0.32	0.18	0.28	0.33	0.19	0.17
1700001D01Rik	0.34	0.28	0.46	0.52	0.3	0.27
1700001F09Rik	0.19	0.17	0.25	0.29	0.18	0.16
1700001G11Rik	0.45	0.57	0.3	2.1	0.81	0.54
1700001G17Rik	0.38	0.32	1.01	0.29	0.17	0.46
1700001J03Rik	0.22	1.32	0.59	0.34	0.4	0.36
1700001J11Rik	0.12	0.09	0.08	0.09	0.06	0.05
1700001K19Rik	0.17	0.14	0.46	0.27	0.16	0.14
1700001K23Rik	0.42	0.36	0.56	0.65	0.38	0.34
1700001L05Rik	1.15	1.34	1.03	1.48	1.62	1.18
1700001L19Rik	0.17	0.07	0.45	0.14	0.08	0.14
1700001O22Rik	1.16	1.02	0.99	1.54	1.76	0.61
1700001P01Rik	0.59	0.75	0.79	1.38	0.54	0.72
1700003C15Rik	0.25	0.21	0.33	0.39	0.23	0.2
1700003D09Rik	0.22	0.09	0.15	0.18	0.1	0.09
1700003E16Rik	0.14	0.25	0.2	0.46	0.33	0.17
1700003E24Rik	0.79	0.66	1.06	1.22	0.71	0.64
1700003F12Rik	0.24	0.4	0.64	0.38	0.22	0.58
1700003G13Rik	0.25	0.21	0.33	0.4	0.23	0.61
1700003G18Rik	0.9	0.76	3.18	0.46	0.54	0.72
1700003H04Rik	0.23	0.19	0.31	0.35	0.21	0.18
1700003L19Rik	0.23	0.2	0.31	0.36	0.22	0.18
1700003M02Rik	0.26	0.07	0.24	0.14	0.08	0.15
1700003M07Rik	0.14	0.24	0.19	0.23	0.26	0.12
1700003P14Rik	0.16	0.14	0.22	0.26	0.15	0.14
1700006A11Rik	0.07	0.06	0.1	0.11	0.07	0.06
1700006E09Rik	0.25	0.21	0.34	0.4	0.24	0.2
1700006F04Rik	0.49	0.41	0.65	0.76	0.45	0.4
1700006H21Rik	0.3	0.25	0.39	0.46	0.27	0.24
1700007B14Rik	0.14	0.12	0.19	0.22	0.2	0.23
1700007F19Rik	0.18	0.08	0.25	0.15	0.09	0.08
1700007G11Rik	0.59	0.83	0.26	0.3	0.18	0.32
1700007J10Rik	0.14	0.37	0.2	0.23	0.13	0.12
1700007K09Rik	0.27	0.23	0.35	0.42	0.48	0.21
1700007K13Rik	0.85	0.72	1.14	1.99	1.16	1.89
1700007L15Rik	4.44	3.56	11.54	5.09	5.3	3.39
1700007P06Rik	0.21	0.18	0.28	0.32	0.19	0.16
1700008F21Rik	0.25	0.21	0.34	0.4	0.24	0.2
1700008I05Rik	0.08	0.07	0.11	0.14	0.08	0.2
1700008J07Rik	3.91	4.82	5.38	3.7	3.02	3.71
1700008K24Rik	1.04	0.88	1.39	1.63	0.95	0.84
1700008O03Rik	0.36	0.31	0.24	0.85	0.5	0.29
1700008P02Rik	0.22	0.19	0.29	0.34	0.2	0.17
1700009C05Rik	0.22	0.19	0.29	0.34	0.2	0.17
1700009J07Rik	0.18	0.31	0.24	0.56	0.17	0.44
1700009N14Rik	0.12	0.11	0.17	0.39	0.12	0.1
1700009P17Rik	0.94	0.53	0.84	2.21	2.7	1.9
1700010B08Rik	0.19	0.15	0.25	0.29	0.17	0.16
1700010D01Rik	0.41	0.34	0.54	0.63	0.36	0.33
1700010I02Rik	0.5	0.43	0.66	0.76	0.45	0.4
1700010I14Rik	0.32	0.13	0.43	0.5	0.79	0.58
1700010J16Rik	0.19	0.15	0.25	0.29	0.17	0.16
1700010K23Rik	0.64	0.55	0.85	0.97	0.58	0.51
1700011A15Rik	0.18	0.15	0.25	0.29	0.33	0.15
1700011B04Rik	0.28	0.24	0.37	0.44	0.25	0.22
1700011E24Rik	0.2	0.17	0.27	0.94	0.19	0.16
1700011H14Rik	0.27	0.57	0.18	0.21	0.13	0.22
1700011I03Rik	0.17	0.28	0.23	0.26	0.16	0.14
1700011L22Rik	0.17	0.28	0.67	0.52	0.3	0.27
1700011M02Rik	0.53	0.45	0.71	0.81	0.48	0.43
1700012A03Rik	0.18	0.15	0.24	0.28	0.17	0.15
1700012B07Rik	0.29	0.24	0.38	0.45	0.26	0.23
1700012B09Rik	0.26	0.23	0.35	0.41	0.24	0.21
1700012D01Rik	1.79	2.82	1.03	1.59	2.1	2.28
1700012D14Rik	2.63	2.98	1.95	2.27	4.25	3.54
1700012I11Rik	0.16	0.13	0.21	0.24	0.14	0.13
1700012L04Rik	0.56	0.38	0.5	4.47	2.52	2.07
1700012P22Rik	0.17	0.14	0.23	0.26	0.16	0.14
1700013D24Rik	0.37	0.31	0.49	0.56	0.33	0.59
1700013F07Rik	0.32	1.08	0.43	0.98	0.28	0.51
1700013G24Rik	0.16	0.13	0.21	0.24	0.28	0.13
1700013H16Rik	0.13	0.21	0.18	0.2	0.12	0.11
1700015E13Rik	0.25	0.21	0.33	0.39	0.23	0.2
1700015F17Rik	0.25	0.21	0.33	0.39	0.23	0.2
1700015G11Rik	0.6	0.51	0.81	0.92	0.55	0.48
1700016C15Rik	0.23	0.2	0.31	0.36	0.22	0.18
1700016D06Rik	0.12	0.11	0.17	0.2	0.12	0.1
1700016G22Rik	0.32	0.27	0.85	0.49	0.28	0.51
1700016H13Rik	0.39	0.33	0.53	0.61	0.54	0.32
1700016K19Rik	0.18	0.15	0.24	0.28	0.17	0.15
1700016L04Rik	0.18	0.15	0.25	0.28	0.17	0.15
1700016L21Rik	0.59	0.5	0.79	0.9	0.53	0.48
1700016P04Rik	0.51	0.44	0.68	0.78	0.46	0.41
1700017B05Rik	6.7	7.88	5.69	19.72	12.98	11.26
1700017D01Rik	0.13	0.11	0.18	0.21	0.12	0.11
1700017G19Rik	0.06	0.05	0.08	0.09	0.06	0.05
1700017J07Rik	0.44	0.38	0.59	0.68	0.4	0.36
1700017N19Rik	0.09	0.07	0.12	0.14	0.08	0.07
1700018A04Rik	0.25	0.21	0.33	0.39	0.23	0.2
1700018B08Rik	0.15	0.13	0.2	0.23	0.14	0.12
1700018B24Rik	0.09	0.04	0.11	0.06	0.04	0.04
1700018C11Rik	0.27	0.23	0.36	0.42	0.24	0.21
1700018F24Rik	0.14	0.18	0.19	0.33	0.26	0.23
1700018G05Rik	0.58	0.49	0.77	0.88	0.52	1.39
1700018L02Rik	0.63	0.64	0.17	0.99	1.15	0.31
1700019A02Rik	0.29	0.25	0.39	0.46	0.26	0.23
1700019B03Rik	0.38	0.15	0.12	0.15	0.25	0.16
1700019B21Rik	0.55	0.46	0.74	0.85	0.5	0.45
1700019D03Rik	2.03	1.37	1.09	2.54	2.96	2.13
1700019E08Rik	0.29	0.25	0.38	0.45	0.26	0.23
1700019G17Rik	1.21	1.8	1.7	1.38	1.06	1.08
1700019G24Rik	0.39	0.33	0.52	0.59	0.35	0.31
1700019L03Rik	0.09	0.23	0.12	0.15	0.08	0.15
1700019M22Rik	0.31	0.26	0.41	0.48	0.28	0.25
1700019N19Rik	0.18	0.15	0.48	0.28	0.17	0.15
1700019O17Rik	0.09	0.07	0.11	0.14	0.08	0.07
1700020A23Rik	0.63	0.53	0.84	0.98	0.57	0.5
1700020D05Rik	4.14	5.67	2.34	4.99	4.05	3.35
1700020G17Rik	0.31	0.52	0.4	0.47	0.83	0.24
1700020I14Rik	152.97	152.01	183.45	161.06	143.25	150.67
1700020L24Rik	0.89	0.45	0.72	0.83	0.48	1.15
1700020M21Rik	0.28	0.24	0.38	0.44	0.25	0.23
1700020N01Rik	0.15	0.13	0.21	0.24	0.27	0.13
1700020N15Rik	0.36	0.3	0.48	0.55	0.32	0.29
1700020N18Rik	0.36	0.3	0.48	0.55	0.32	0.57
1700021F05Rik	87.87	110.03	112.01	68.41	78.25	87.55
1700021F07Rik	0.29	0.24	0.38	0.44	0.25	0.23
1700021K19Rik	15.95	18.49	16.52	19.52	21.16	18.21
1700021N21Rik	0.18	0.15	0.25	0.29	0.17	0.15
1700022A21Rik	0.11	0.09	0.15	0.17	0.1	0.09
1700022A22Rik	0.2	0.17	0.26	0.31	0.18	0.16
1700022E09Rik	0.61	0.52	0.82	0.93	0.55	0.48
1700022H16Rik	0.44	0.37	0.58	0.67	0.39	0.35
1700022I11Rik	0.04	0.04	0.05	0.06	0.04	0.03
1700023C21Rik	0.6	0.51	0.8	0.92	0.54	0.48
1700023E05Rik	0.09	0.07	0.11	0.14	0.08	0.07
1700023F02Rik	0.75	0.63	1	1.13	0.68	0.59
1700023F06Rik	0.13	0.23	0.18	0.42	0.24	0.11
1700023L04Rik	2.19	1.85	1.1	1.28	1	0.45
1700024B18Rik	0.52	0.44	0.7	0.8	0.47	0.42
1700024F13Rik	0.27	0.23	0.72	0.83	0.24	0.21
1700024G13Rik	0.58	0.49	0.77	0.89	0.52	0.47
1700024P04Rik	0.44	0.37	0.58	0.67	0.39	0.35
1700024P16Rik	0.27	0.24	0.3	0.29	0.25	0.3
1700025B11Rik	0.35	0.59	0.47	0.54	0.31	0.28
1700025C18Rik	0.25	0.21	0.34	0.4	0.23	0.2
1700025F22Rik	0.29	0.25	0.38	0.45	0.26	0.23
1700025F24Rik	0.19	0.15	0.25	0.29	0.17	0.16
1700025G04Rik	4.71	3.43	3.88	3.82	3.31	3.75
1700025K24Rik	0.24	0.2	0.31	0.36	0.22	0.19
1700025M24Rik	0.84	0.71	1.12	1.3	0.76	0.68
1700025N23Rik	0.37	0.15	0.25	0.29	0.33	0.15
1700026D08Rik	0.12	0.11	0.32	0.38	0.11	0.19
1700026D11Rik	0.2	0.17	0.27	0.31	0.19	0.16
1700026F02Rik	0.43	0.37	0.57	0.66	0.38	0.34
1700026L06Rik	1.61	0.69	1.08	0.42	1.46	0.65
1700027A15Rik	1.3	1.1	1.73	1.97	1.17	1.04
1700027F09Rik	0.23	0.19	0.3	0.35	0.21	0.18
1700027H10Rik	0.32	0.27	0.44	0.5	0.29	0.26
1700027I24Rik	0.26	0.21	0.34	0.4	0.24	0.2
1700027J07Rik	0.15	0.13	0.21	0.48	0.27	0.13
1700028B04Rik	0.35	0.3	0.47	0.54	0.31	0.28
1700028D13Rik	0.59	0.5	0.79	0.92	0.54	0.48
1700028E10Rik	1	0.71	0.61	0.86	0.82	0.35
1700028I16Rik	0.15	0.13	0.21	0.24	0.14	0.13
1700028J19Rik	0.4	0.68	0.35	0.63	0.24	0.44
1700028K03Rik	0.57	0.38	0.9	1.28	0.46	0.25
1700028M03Rik	0.89	0.38	0.59	0.69	0.4	0.72
1700028P14Rik	0.19	0.17	0.26	0.3	0.18	0.16
1700028P15Rik	0.2	0.17	0.26	0.3	0.18	0.16
1700029B22Rik	0.26	0.21	0.34	0.4	0.24	0.2
1700029F12Rik	0.59	0.5	0.79	0.93	0.54	0.48
1700029H14Rik	0.22	0.47	0.3	0.52	0.4	0.18
1700029I15Rik	2.71	1.15	1.8	6.15	0.61	2.7
1700029J03Rik	0.22	0.19	0.29	0.34	0.2	0.17
1700029J07Rik	0.79	0.94	0.63	2.42	3.08	2.33
1700029M20Rik	0.1	0.08	0.13	0.16	0.09	0.08
1700029N11Rik	0.34	0.28	0.46	0.52	0.3	0.27
1700029P11Rik	0.16	0.13	0.21	0.25	0.15	0.13
1700030A11Rik	0.19	0.15	0.25	0.29	0.17	0.16
1700030C10Rik	0.17	0.23	0.11	1.78	1.04	1.63
1700030F04Rik	0.53	0.45	0.72	0.81	0.48	0.43
1700030F18Rik	0.6	0.76	0.39	0.93	0.54	0.96
1700030J22Rik	0.58	0.41	0.65	0.69	0.26	0.48
1700030K09Rik	6.58	8.61	7.25	8.26	10.26	7.74
1700030L20Rik	0.17	0.14	0.22	0.26	0.15	0.14
1700030M09Rik	0.17	0.14	0.23	0.27	0.16	0.14
1700030N03Rik	0.59	0.5	0.78	0.9	0.53	0.47
1700030O20Rik	0.32	0.27	0.43	0.49	0.28	0.25
1700031A10Rik	0.28	0.7	0.37	0.43	0.25	0.22
1700031F05Rik	0.11	0.09	0.16	0.18	0.11	0.1
1700031M16Rik	0.21	0.18	0.28	0.32	0.19	0.16
1700031P21Rik	0.96	0.82	1.28	1.43	0.86	0.76
1700034E13Rik	0.43	0.37	1.16	0.67	0.39	0.35
1700034F02Rik	0.41	0.23	0.27	0.43	0.69	0.33
1700034G24Rik	0.3	0.26	0.4	0.47	0.27	0.24
1700034H15Rik	0.42	0.33	0.44	0.26	0.24	0.29
1700034I23Rik	0.34	0.13	0.11	0.24	0.06	0.13
1700034J05Rik	0.15	0.12	0.2	0.23	0.14	0.12
1700034K08Rik	0.3	0.25	0.4	0.47	0.27	0.24
1700034O15Rik	0.24	0.2	0.31	0.36	0.22	0.19
1700034P13Rik	0.21	0.18	0.55	0.48	0.19	0.25
1700036G14Rik	0.36	0.31	0.49	0.56	0.33	0.29
1700037C18Rik	3.21	3.46	2.73	2.51	1.86	2.96
1700037H04Rik	296.06	300.54	271.31	149.82	121.46	257.62
1700039E15Rik	0.17	0.07	0.11	0.14	0.08	0.07
1700039E22Rik	0.22	0.19	0.3	0.35	0.21	0.18
1700040L02Rik	5.85	7.18	7.8	3.98	4.39	4.84
1700041C23Rik	0.58	0.5	0.78	0.89	0.53	0.47
1700041M19Rik	0.14	0.12	0.19	0.22	0.13	0.12
1700042B14Rik	0.15	0.26	0.4	0.24	0.14	0.13
1700042G07Rik	0.59	0.51	0.79	0.91	0.54	0.48
1700042G15Rik	0.15	0.13	0.2	0.23	0.14	0.12
1700042O10Rik	0.15	0.13	0.2	0.23	0.14	0.12
1700044C05Rik	0.19	0.15	0.25	0.29	0.17	0.16
1700044K03Rik	0.63	0.53	0.84	0.96	0.57	0.5
1700045H11Rik	0.32	0.27	0.43	0.49	0.28	0.25
1700046C09Rik	0.34	0.28	0.46	0.53	0.31	0.27
1700047A11Rik	0.3	0.25	0.39	0.46	0.27	0.24
1700047E10Rik	0.34	0.28	0.9	0.52	0.3	0.27
1700047G03Rik	0.6	0.51	0.54	0.31	0.19	0.16
1700047I17Rik2	22.46	21.28	25.59	12.54	12.46	27.64
1700047L14Rik	0.39	0.33	0.52	0.59	0.35	0.31
1700047M11Rik	1.04	0.88	1.05	1.22	2.6	0.63
1700048M11Rik	0.43	0.36	0.57	0.66	0.38	0.34
1700048O20Rik	1.05	2.67	1.62	0.13	0.81	0.73
1700049E15Rik	0.54	0.15	0.24	0.28	0.17	0.15
1700049E22Rik	0.4	0.33	0.53	0.61	0.36	0.32
1700049G17Rik	4.84	5.68	4.15	4.75	5.63	4.26
1700049L16Rik	0.21	0.18	0.28	0.33	0.2	0.17
1700051A21Rik	0.11	0.09	0.16	0.18	0.11	0.1
1700052I22Rik	0.64	0.53	0.85	0.97	0.58	0.5
1700052K11Rik	14.02	10.92	16.05	8.02	7.74	8.38
1700052N19Rik	18.62	21.42	23.66	19.3	17.12	16.99
1700054A03Rik	0.22	0.19	0.29	0.34	0.21	0.17
1700054K19Rik	0.47	0.4	0.63	0.73	0.43	0.38
1700054M17Rik	0.48	0.41	0.64	0.74	0.44	0.39
1700054O13Rik	2.44	1.19	3.26	2.7	0.64	1.12
1700055C04Rik	0.71	0.6	0.94	1.07	0.64	0.56
1700055N04Rik	0.41	0.2	0.11	0.13	0.44	0.38
1700056E22Rik	3.22	4.3	5.66	4.77	4.78	3.57
1700057G04Rik	0.15	0.13	0.21	0.24	0.14	0.13
1700057H15Rik	0.17	0.14	0.22	0.26	0.15	0.14
1700060C16Rik	0.28	0.24	0.37	0.44	0.25	0.23
1700060C20Rik	0.32	0.27	0.43	0.49	0.29	0.26
1700061F12Rik	0.19	0.17	0.25	0.29	0.18	0.16
1700061G19Rik	0.24	0.25	0.08	0.38	0.22	0.29
1700061I17Rik	0.08	0.26	0.21	0.24	0.34	0.43
1700063A18Rik	0.7	0.59	0.93	1.06	0.64	0.56
1700063D05Rik	0.25	0.21	0.33	0.39	0.23	0.2
1700063O14Rik	0.41	0.36	0.55	0.64	0.37	0.33
1700064J06Rik	0.61	0.52	0.81	0.93	0.55	0.48
1700064M15Rik	0.28	0.24	0.37	0.44	0.25	0.46
1700065D16Rik	0.97	0.83	1.3	1.49	0.88	0.79
1700065I16Rik	0.41	0.34	0.55	0.64	0.37	0.33
1700065J11Rik	0.51	0.44	0.68	0.78	0.46	0.41
1700065J18Rik	0.57	0.47	0.76	0.86	0.51	0.46
1700065L07Rik	0.29	0.25	0.38	0.45	0.26	0.23
1700065O20Rik	0.25	0.21	0.34	0.4	0.23	0.2
1700066B17Rik	0.37	0.31	0.5	0.57	0.33	0.3
1700066B19Rik	0.23	0.3	0.31	0.09	0.11	0.33
1700066M21Rik	8.69	7.17	7.88	6.57	5.77	5.23
1700066N21Rik	0.22	0.19	0.3	0.34	0.21	0.18
1700066O22Rik	0.34	0.14	0.23	0.27	0.31	0.28
1700067G17Rik	0.31	0.26	0.41	0.48	0.28	0.25
1700067K01Rik	0.44	0.25	0.2	0.23	0.4	0.36
1700067P10Rik	0.22	0.18	0.29	0.33	0.2	0.17
1700069L16Rik	0.25	0.21	0.67	0.4	0.23	0.2
1700069P05Rik	0.22	0.19	0.29	0.34	0.2	0.17
1700071K01Rik	0.16	0.13	0.21	0.49	0.14	0.13
1700071M16Rik	0.23	0.32	0.31	0.35	0.21	0.18
1700072B07Rik	0.48	0.41	0.64	0.74	0.44	0.39
1700072O05Rik	0.27	0.23	0.36	0.42	0.24	0.21
1700073E17Rik	0.03	0.02	0.04	0.05	0.03	0.03
1700074H08Rik	0.36	0.3	0.48	0.55	0.32	0.28
1700074P13Rik	0.09	0.08	0.12	0.15	0.09	0.08
1700080E11Rik	0.19	0.17	0.26	0.3	0.18	0.16
1700080N15Rik	0.5	0.43	0.67	0.77	0.45	0.41
1700080O16Rik	0.11	0.09	0.15	0.17	0.2	0.09
1700081H04Rik	0.14	0.12	0.19	0.22	0.13	0.12
1700084C01Rik	0.21	0.27	0.29	0.33	0.1	0.44
1700084E18Rik	2.01	2.99	2.01	3.07	3.63	0.8
1700084F23Rik	0.15	0.13	0.21	0.24	0.14	0.13
1700084J12Rik	0.24	0.2	0.32	0.38	0.22	0.19
1700085C21Rik	0.15	0.13	0.2	0.23	0.14	0.12
1700086L19Rik	0.52	0.44	0.96	0.81	0.63	0.59
1700086O06Rik	7.48	7.94	9.61	5.75	6.59	7.05
1700088E04Rik	1.5	0.84	1.17	0.98	1.25	0.81
1700091H14Rik	0.11	0.09	0.15	0.18	0.1	0.09
1700092C02Rik	0.7	0.59	0.92	1.05	0.63	0.55
1700092C10Rik	0.34	0.28	0.45	0.52	0.3	0.27
1700092E19Rik	0.09	0.08	0.12	0.15	0.09	0.08
1700092K14Rik	0.59	0.5	0.78	0.9	0.53	0.47
1700092M07Rik	0.63	2.12	1.67	0.95	0.57	0.5
1700093K21Rik	0.67	1.04	0.76	0.67	0.83	0.42
1700094D03Rik	3.91	4.01	4.04	4.32	4.75	4.76
1700094J05Rik	0.16	0.14	0.22	0.26	0.15	0.14
1700094M24Rik	0.27	0.23	0.36	0.43	0.24	0.22
1700095A21Rik	0.15	0.13	0.2	0.24	0.14	0.13
1700095B10Rik	0.33	0.27	0.44	0.51	0.29	0.26
1700096J18Rik	0.47	0.39	0.62	0.72	0.42	0.38
1700096K18Rik	14.01	13.1	19.13	10.16	7.82	8
1700097N02Rik	0.2	0.68	0.27	0.31	0.55	0.48
1700100L14Rik	0.26	0.23	0.35	0.41	0.24	0.21
1700101E01Rik	0.18	0.15	0.24	0.28	0.32	0.43
1700101I11Rik	1.06	0.36	0.57	0.33	0.96	0.17
1700101O22Rik	0.77	0.65	1.03	1.17	0.7	0.61
1700102H20Rik	1.4	2.13	1.86	1.4	1.14	1.01
1700102P08Rik	1.61	0.5	1.95	0.92	1.72	1.18
1700104L18Rik	0.31	0.26	0.41	0.49	0.28	0.25
1700105P06Rik	0.7	0.59	0.92	0.54	1.58	0.84
1700106J16Rik	0.13	0.11	0.18	0.2	0.12	0.11
1700108F19Rik	0.39	0.49	0.78	0.3	0.18	0.16
1700108J01Rik	0.45	0.38	0.59	0.69	0.4	0.36
1700109G14Rik	0.21	0.18	0.29	0.33	0.2	0.17
1700109G15Rik	0.62	0.52	0.82	0.94	0.56	0.49
1700109H08Rik	1.98	1.67	1.98	0.77	2.02	3.19
1700109I08Rik	0.58	0.5	0.78	0.89	0.53	0.47
1700109K24Rik	0.15	0.12	0.2	0.23	0.14	0.24
1700110C19Rik	1.95	1.65	1.95	1.14	1.11	1.18
1700110I01Rik	0.53	0.38	0.48	0.7	0.32	0.44
1700110K17Rik	0.25	0.21	0.33	0.39	0.23	0.2
1700111N16Rik	0.14	0.12	0.19	0.22	0.13	0.12
1700112E06Rik	11.5	7.41	6.58	7.13	12.09	12.69
1700112H15Rik	0.44	0.19	0.3	0.34	0.21	0.17
1700112J05Rik	0.21	0.18	0.29	0.33	0.2	0.17
1700113A16Rik	1.16	1.68	2.67	2.6	3.63	2.83
1700113H08Rik	0.12	0.09	0.31	0.18	0.11	0.1
1700119H24Rik	0.32	0.27	0.43	0.5	0.29	0.26
1700120C14Rik	1.21	1.03	1.61	1.84	3.82	2.41
1700120E14Rik	0.08	0.06	0.21	0.13	0.07	0.06
1700120G07Rik	0.19	0.17	0.25	0.29	0.18	0.16
1700120K04Rik	2.51	2.12	1.43	2.22	0.32	1.15
1700121L16Rik	0.34	0.28	0.46	0.53	0.31	0.27
1700121N20Rik	0.16	0.13	0.21	0.25	0.15	0.13
1700122O11Rik	0.45	0.19	0.3	0.35	0.21	0.18
1700123I01Rik	0.09	0.32	0.25	0.15	0.17	0.46
1700123K08Rik	0.15	0.13	0.41	0.24	0.14	0.13
1700123L14Rik	0.89	0.6	0.83	0.55	0.57	0.07
1700123M08Rik	0.91	0.89	1.01	1.18	0.96	1.22
1700123O12Rik	0.34	0.28	0.45	0.52	0.3	0.27
1700123O20Rik	25.4	24.86	27.46	22.75	19.22	23.3
1700123O21Rik	0.53	0.23	0.35	0.42	0.24	0.21
1700124L16Rik	2.23	0.63	0.99	1.11	0.67	1.18
1700125G02Rik	0.38	0.32	0.51	0.59	0.34	0.31
1700125G22Rik	0.2	0.17	0.26	0.3	0.18	0.32
1700125H03Rik	0.71	0.6	0.94	1.09	0.65	0.57
1700125H20Rik	0.17	0.28	0.23	0.26	0.16	0.27
1700126H18Rik	0.57	0.47	0.76	0.86	0.51	0.46
1700128A07Rik	0.2	0.17	0.26	0.3	0.18	0.16
1700128F08Rik	0.14	0.12	0.2	0.23	0.13	0.12
1700129C05Rik	0.15	0.13	0.2	0.24	0.14	0.13
1810006J02Rik	0.81	1.21	0.6	0.15	0.17	0.58
1810007C17Rik	0.25	0.21	0.33	0.39	0.23	0.2
1810007D17Rik	0.24	0.2	0.31	0.36	0.22	0.19
1810008I18Rik	3.36	1.53	1.04	1.6	0.47	0.21
1810009A15Rik	71.51	59.48	79.31	43.22	53.72	54.27
1810009J06Rik	0.2	0.17	0.26	0.3	0.18	0.16
1810010D01Rik	0.35	0.9	0.47	1.1	0.32	0.85
1810010H24Rik	3.21	4.56	2.73	2.28	1.72	2.12
1810011H11Rik	6.36	4.93	3.19	2.95	3.12	4.23
1810011O10Rik	156.45	145.74	135.9	215.52	226.47	206.78
1810012K16Rik	0.72	0.91	1.44	1.11	0.66	1.15
1810013A23Rik	1.07	0.91	0.72	0.82	0.97	0.86
1810013L24Rik	43.62	45.16	46.11	36.11	36.53	38.83
1810014B01Rik	7.5	9.66	15.51	10.3	11.68	6.77
1810018F18Rik	0.11	0.09	0.15	0.17	0.1	0.09
1810019D21Rik	0.81	1.03	0.81	1.44	1.67	0.91
1810020O05Rik	0.31	0.13	0.21	0.24	0.28	0.13
1810021B22Rik	3.61	6.34	6.31	3.45	3.03	7.4
1810022K09Rik	237.66	190.17	211.2	162.15	157.44	161
1810024B03Rik	0.12	0.11	0.17	0.2	0.11	0.2
1810026B05Rik	21.51	20.46	20.07	17.7	20.55	16.46
1810026J23Rik	33.11	27.79	40.63	32.69	27.95	32.08
1810030O07Rik	31.98	31.45	30.5	24.81	29.2	25.86
1810032O08Rik	5.34	5.56	5.71	9.95	5.8	5.66
1810034E14Rik	4.08	2.88	5.67	3.01	3.64	4.87
1810037I17Rik	63.66	74.21	67.66	51.43	59.33	55.56
1810041L15Rik	0.45	0.72	0.48	0.49	0.39	0.45
1810043G02Rik	16.22	17.9	14.63	13.43	11.66	15.31
1810043H04Rik	59.78	67.34	81.84	48.8	57.39	58.57
1810044D09Rik	5.92	6.08	5.06	5.84	4.96	3.39
1810046K07Rik	0.12	0.3	0.16	0.19	2.25	0.1
1810053B23Rik	1.25	1.43	1.66	1.94	1.14	1.12
1810055G02Rik	9.77	10.26	8.49	11.86	12.43	12.3
1810058I24Rik	46.88	65.07	44.46	61.39	86.55	52.1
1810062G17Rik	2.37	2.31	1.7	3.14	3.81	4.58
1810062O18Rik	0.7	0.39	0.93	1.45	2.32	1.87
1810064F22Rik	0.26	0.38	0.34	0.1	0.24	0.05
1810065E05Rik	0.18	0.45	0.24	0.28	0.17	0.15
2010001E11Rik	0.19	0.06	0.26	0.1	0.06	0.05
2010002M12Rik	0.43	0.25	0.39	0.34	0.7	0.42
2010003K11Rik	21.9	19.76	14.52	17.67	12.86	31.06
2010005H15Rik	0.37	0.32	0.5	1.16	0.34	0.3
2010009K17Rik	0.34	0.28	0.45	0.52	0.3	0.27
2010010A06Rik	0.54	0.46	0.72	0.83	0.49	0.44
2010012O05Rik	9.57	8.42	10.24	10.99	8.82	8.64
2010015L04Rik	0.67	0.72	0.72	0.5	0.54	0.86
2010016I18Rik	1.27	1.16	0.26	0.61	1.61	1.12
2010106C02Rik	0.28	0.24	0.37	0.43	0.25	0.22
2010106E10Rik	0.25	0.21	0.33	0.39	0.23	0.2
2010107E04Rik	792.3	927.99	936.98	848.43	762.75	883.64
2010107G12Rik	1.16	1.73	0.55	0.32	1.24	1.22
2010107G23Rik	3.22	3.38	4.18	0.55	1.18	1.06
2010109A12Rik	1.06	0.3	0.94	3.28	3.53	2
2010109I03Rik	0.08	0.13	0.1	0.25	0.15	0.13
2010111I01Rik	68.48	86.69	49.71	86.98	75.44	60.85
2010204K13Rik	0.56	1.26	1.39	1.81	1.06	1.07
2010300C02Rik	1.43	1.75	1.09	2.72	2.81	1.67
2010308F09Rik	0.74	0.63	0.99	1.15	1.02	0.59
2010310C07Rik	1.6	2.03	1.87	2.19	1.45	0.97
2010315B03Rik	14.9	15.05	13.4	13.11	11.31	13.57
2010320M18Rik	25.8	37.28	40.98	27.72	26.81	29.16
2200002D01Rik	13.09	18.12	11.1	7.32	2.87	6.37
2200002J24Rik	0.31	0.26	0.4	0.47	0.27	0.24
2210010C04Rik	0.14	0.18	0.09	0.1	0.06	0.06
2210011C24Rik	0.18	0.15	0.74	0.85	0.17	0.45
2210013O21Rik	32.9	31.14	28.38	24.88	31.47	28.34
2210015D19Rik	16.94	16.91	12.94	8.45	7.56	8.72
2210016F16Rik	30.92	34.3	41.63	31.86	30.25	30.78
2210016L21Rik	18.06	18.85	21.42	15.54	18.56	17.4
2210018M11Rik	21.14	20.42	20.79	20.68	22.47	22.13
2210019I11Rik	0.11	0.09	0.15	0.17	0.1	0.09
2210039B01Rik	0.62	0.39	0.62	0.24	0.42	0.13
2210404O09Rik	3.38	3.8	3.28	1.46	2.35	2.15
2210407C18Rik	10.87	13.86	8.14	10.41	7.44	10.64
2210408F21Rik	25.96	23.39	28.24	28.78	16.92	25.94
2210408I21Rik	8.26	8.21	8.03	8.88	7.93	8.13
2210409D07Rik	0.92	1.17	1.23	0.71	0.42	0.74
2210409E12Rik	0.64	0.53	0.85	0.97	0.58	0.5
2210414B05Rik	0.19	0.17	0.26	0.3	0.18	0.16
2210416O15Rik	0.61	0.95	0.68	1.28	0.65	1.57
2210417A02Rik	0.35	0.3	0.47	0.54	0.64	0.28
2210420H20Rik	0.29	0.25	0.39	0.46	0.26	0.23
2300002M23Rik	0.13	0.21	0.17	0.2	0.12	0.11
2300003K06Rik	0.18	0.15	0.24	0.28	0.17	0.15
2300005B03Rik	0.45	0.38	0.6	0.7	0.82	0.36
2300009A05Rik	44.56	54.66	60.24	36.9	40.07	38.14
2310001H17Rik	5.93	9.7	4.6	7.76	4.85	7.4
2310001K24Rik	1.38	1.96	4.29	3.53	1.66	1.84
2310002D06Rik	0.4	0.33	1.58	0.6	0.36	0.32
2310002F09Rik	0.29	0.14	0.3	0.27	0.11	0.18
2310002J15Rik	0.22	0.19	0.29	0.34	0.2	0.17
2310002L09Rik	1.53	0.21	0.8	0.61	0.23	0.2
2310003H01Rik	8.12	10.53	10.65	11.43	10.28	11.34
2310005A03Rik	0.11	0.09	0.15	0.18	0.1	0.09
2310005E17Rik	0.13	0.12	0.18	0.21	0.12	0.11
2310005G13Rik	0.23	0.15	0.19	0.07	0.04	0.04
2310007B03Rik	0.13	0.11	0.17	0.2	0.12	0.11
2310007L24Rik	0.22	0.19	0.29	0.34	0.2	0.17
2310008N11Rik	1.36	0.58	1.36	0.52	0.3	0.82
2310009A05Rik	70.93	54.75	78.47	44.63	46.12	37.28
2310009B15Rik	22.08	19.81	25.86	10.86	12.72	15.08
2310010J17Rik	23.94	19.3	25.42	22.19	18.27	16.26
2310011J03Rik	25.92	30.52	29.37	22.65	25.49	24.95
2310014L17Rik	0.31	0.49	0.59	0.35	0.32	0.11
2310015A10Rik	4.66	5.83	3.55	5.15	5.18	4.25
2310015B20Rik	0.97	0.41	1.3	0.75	1.32	1.17
2310015D24Rik	3.07	5.06	2.78	3.91	2.8	3.1
2310016D03Rik	0.1	0.08	0.13	0.16	0.09	0.08
2310020H05Rik	0.25	0.21	0.33	0.39	0.23	0.19
2310022A10Rik	6.08	5.4	5.78	9.19	6.28	5.74
2310022B05Rik	22.29	30.77	17.8	67.95	40.8	36.72
2310030A07Rik	0.31	0.26	0.4	0.47	0.27	0.24
2310030G06Rik	1.9	2.13	1.69	4.37	4.72	4.2
2310033P09Rik	13.17	9.2	14.71	9.32	10.48	9.54
2310034C09Rik	0.17	0.14	0.24	0.27	0.16	0.15
2310034G01Rik	0.44	0.37	0.58	0.34	0.39	0.88
2310034O05Rik	0.14	0.12	0.38	0.23	0.53	0.12
2310035C23Rik	18.26	16	18	15.27	16.17	16.18
2310036O22Rik	97.4	81.97	120.93	81.23	83.31	81.9
2310039H08Rik	40.29	44.27	57.61	50.17	37.77	46.99
2310039L15Rik	0.28	0.49	0.38	0.44	0.25	0.46
2310040G24Rik	3.79	2.57	3.6	2.85	2.61	3.82
2310042E22Rik	0.12	0.11	0.17	0.19	0.11	0.1
2310043L19Rik	0.25	0.21	0.34	0.4	0.24	0.2
2310043O21Rik	0.3	0.25	0.39	0.46	0.27	0.24
2310045N01Rik	54.35	53.88	47.05	38.18	48.09	56.84
2310047M10Rik	10.75	12.1	13.24	11.78	14.1	10.13
2310050C09Rik	0.15	0.13	0.2	0.24	0.14	0.13
2310057J18Rik	0.12	0.09	0.16	0.19	0.11	0.1
2310057M21Rik	9.99	7.36	8	9.64	6.36	8.15
2310057N15Rik	0.16	0.13	0.21	0.25	0.15	0.13
2310061I04Rik	55.16	64.47	72.08	66.34	52.32	75.89
2310061J03Rik	7.37	7.57	10.9	13.52	7.11	9.51
2310061N02Rik	0.22	0.18	0.29	0.33	0.2	0.17
2310065F04Rik	0.05	0.05	0.07	0.08	0.05	0.04
2310067B10Rik	38.3	39.15	61.77	49.82	26.76	42.34
2310068J16Rik	2.28	1.08	2.1	0.67	0.52	2.31
2310069B03Rik	8.93	7.25	3.5	0.77	0.89	4.05
2310069G16Rik	3.32	3.31	4.69	0.6	0.53	0.95
2310079G19Rik	0.19	0.17	0.26	0.3	0.18	0.16
2310081J21Rik	0.72	0.91	0.96	1.11	0.66	0.58
2410002F23Rik	15.09	18.44	13.43	16.75	18.3	15.53
2410003L11Rik	0.61	0.26	0.81	0.47	0.27	0.24
2410004B18Rik	18.5	14.92	18.17	16.28	14.66	16.59
2410004I01Rik	0.34	0.58	0.23	0.27	0.31	0.28
2410004N09Rik	11.28	8.72	16.78	8.99	13.04	11.1
2410004P03Rik	0.17	0.14	0.23	0.27	0.3	0.14
2410006H16Rik	29.3	31.39	21.95	28.07	50.45	33.75
2410007B07Rik	0.16	0.13	0.21	0.25	0.15	0.13
2410012E07Rik	0.11	0.09	0.16	0.18	0.11	0.1
2410012M07Rik	0.17	0.07	0.11	0.13	0.08	0.07
2410015M20Rik	256	342.47	311.26	245.05	299.13	304.75
2410016O06Rik	5.32	5.33	6.68	6.99	7.69	6.6
2410017I17Rik	0.2	0.08	0.13	0.16	0.09	0.08
2410018L13Rik	0.44	0.27	0.15	0.34	0.1	0.17
2410021H03Rik	0.23	0.19	0.3	0.35	0.21	0.18
2410076I21Rik	3.03	6.89	1.77	2.37	3.27	2.61
2410088K16Rik	0.44	0.37	0.58	0.67	0.39	0.35
2410089E03Rik	11.57	11.17	9.22	11.69	11.47	9.63
2410114N07Rik	0.17	0.14	0.23	0.27	0.16	0.14
2410124H12Rik	0.25	0.21	0.33	0.4	0.23	0.2
2410127L17Rik	36.28	26.34	39.18	40.26	35.58	37.36
2410131K14Rik	11.77	16.14	14.69	16.54	13.63	14.77
2410137M14Rik	0.19	0.17	0.26	0.3	0.18	0.16
2410141K09Rik	0.49	0.41	0.65	0.76	0.44	0.4
2500004C02Rik	2.36	3.39	3.57	3.83	3.51	3.13
2510002D24Rik	14.69	21.25	10.91	12	17.88	14.69
2510003E04Rik	32.18	31.26	35.22	26.53	28.95	28.95
2510009E07Rik	22.29	20.88	17.25	23.13	19.22	16.4
2510039O18Rik	23.03	28.7	28.97	26.87	28.65	28.28
2510049J12Rik	0.17	0.05	0.07	0.09	0.05	0.05
2610001J05Rik	28.15	19.69	27.68	16.62	16.89	17.02
2610002J02Rik	16.77	23.17	14.64	20.44	27.37	22.95
2610002M06Rik	7.8	7.55	7.13	6.75	6.87	6.54
2610005L07Rik	64.56	69.94	59.21	35.42	34.97	33.44
2610008E11Rik	20.93	20.75	18.57	17.73	17.31	14.76
2610015P09Rik	5.85	6.2	6.66	4.39	4.68	4.46
2610016A17Rik	7.9	6.32	6.43	2.7	1.98	2.46
2610018G03Rik	9.28	9.78	5.75	5.95	7.9	7.82
2610020C07Rik	0.41	0.7	0.36	0.65	0.44	0.39
2610020H08Rik	8.26	8.13	6.86	14.75	12.64	8.33
2610027K06Rik	0.32	0.26	0.34	0.9	0.4	0.31
2610028E06Rik	0.04	0.04	0.05	0.06	0.04	0.03
2610028H24Rik	0.17	0.07	0.11	0.14	0.08	0.07
2610034B18Rik	27.64	27.62	19.48	19.23	22.81	20.07
2610034M16Rik	0.03	0.02	0.04	0.05	0.03	0.03
2610035D17Rik	0.49	0.47	0.44	2.93	2.8	3.03
2610035F20Rik	0.14	0.12	0.19	0.22	0.13	0.12
2610037D02Rik	0.08	0.07	0.05	0.06	0.11	0.03
2610044O15Rik8	10.25	9.15	8.13	8.24	7.93	6.11
2610100L16Rik	0.11	0.09	0.16	0.18	0.11	0.1
2610203C20Rik	42.3	52.9	24.31	34.98	36.75	32.5
2610203C22Rik	0.5	1.71	1.18	1.58	2.07	1.44
2610206C17Rik	0.53	0.37	0.24	0.27	0.4	0.15
2610207O16Rik	0.46	0.39	0.61	0.7	0.41	0.37
2610301B20Rik	12.85	13.62	8.95	8.24	9.28	8.22
2610305D13Rik	10.14	7.94	10.44	8.11	9.46	9.49
2610306M01Rik	12.7	14.83	10.66	9.8	12.1	7.23
2610307P16Rik	2.75	2.29	1.36	1.59	2.82	2.57
2610316D01Rik	0.36	0.45	0.96	0.28	0.17	0.15
2610318N02Rik	0.12	0.11	0.33	0.2	0.33	0.1
2610507B11Rik	163.05	158.4	217.49	166.01	144.6	169.64
2610507I01Rik	1.09	0.76	0.6	16.63	15.32	14.23
2610524H06Rik	5.06	3.69	3.26	4.37	3.64	2.54
2610528A11Rik	0.46	0.78	0.61	2.15	0.63	1.3
2610528J11Rik	0.73	0.15	0.24	0.28	0.17	0.15
2700029M09Rik	29.99	21.82	26.44	19.91	17.27	14.09
2700038G22Rik	1.82	2.6	2.74	3.22	3.52	1.84
2700046A07Rik	0.07	0.06	0.19	0.1	0.06	0.16
2700046G09Rik	3.32	2.73	2.83	3.92	4.95	2.77
2700049A03Rik	8.39	8.45	7.56	6.96	6.87	5.85
2700054A10Rik	0.7	0.41	0.45	0.52	0.42	0.56
2700060E02Rik	98.35	85.71	102.16	85.11	88.96	89.33
2700062C07Rik	20.59	19.38	19.71	18.42	19.69	14.24
2700069I18Rik	0.22	0.75	0.59	0.34	0.2	0.17
2700070H01Rik	0.17	0.14	0.11	0.54	0.08	0.07
2700081O15Rik	19.81	18.89	24.68	13.61	13.42	17.25
2700086A05Rik	0.2	0.17	0.54	0.64	0.55	0.16
2700089E24Rik	173.93	146.26	187.77	134.86	117.38	144.95
2700089I24Rik	0.08	0.07	0.11	0.13	0.08	0.07
2700094K13Rik	27.52	27.37	20.35	21.43	25.9	29.02
2700097O09Rik	13.62	12.73	18.85	21.22	16.57	18.1
2700099C18Rik	0.98	0.41	0.65	0.57	0.23	0.6
2810001G20Rik	7.77	7.5	9.13	7.79	7.39	7.18
2810002D19Rik	4.76	4.2	3.73	6.66	6.21	4.78
2810004N23Rik	20.5	21.76	20.63	16.16	20.78	20.97
2810006K23Rik	15	12.91	14.78	10.66	12.68	14.06
2810007J24Rik	1.82	0.12	0.19	0.22	0.57	0.51
2810008D09Rik	18.74	22.19	22.07	20.79	20.37	15.34
2810013P06Rik	23.73	27.58	21.41	20.03	23.25	18.41
2810021J22Rik	5.21	5.63	5.66	7.41	7.52	4.2
2810025M15Rik	10.86	12.3	13.43	12.23	10.83	13.73
2810029C07Rik	0.76	0.77	0.21	0.96	0.76	0.25
2810032G03Rik	0.5	0.63	0.66	0.2	0.34	0.2
2810047C21Rik1	0.28	0.15	0.49	0.86	1.34	0.82
2810049E08Rik	0.15	0.12	0.2	0.23	0.13	0.12
2810055G20Rik	7	6.45	4.64	4.61	5.83	3.71
2810403A07Rik	41.71	42.85	44.11	44.89	39.93	45.51
2810403D21Rik	0.97	0.96	0.65	0.51	0.59	0.26
2810404M03Rik	0.13	0.11	0.17	0.2	0.12	0.11
2810405F15Rik	0.1	0.08	0.13	0.16	0.09	0.08
2810408A11Rik	1.26	1.91	1.45	1.14	0.9	1.24
2810408I11Rik	0.99	0.41	0.33	1.16	0.23	0.6
2810408M09Rik	12.15	11.17	11.96	13.11	14.5	12.1
2810410L24Rik	1.86	1.42	2	1.25	1.2	1.5
2810417H13Rik	0.8	0.37	0.49	0.68	0.89	2.44
2810428I15Rik	104.46	142.99	142.96	108.01	84.65	100.24
2810429I04Rik	0.65	0.27	0.44	1	0.59	0.79
2810433D01Rik	3.61	5.62	1.4	2.01	3.71	3.03
2810442I21Rik	0.64	0.55	0.61	0.72	0.75	0.59
2810442N19Rik	1.08	0.91	1.2	0.56	0.49	0.44
2810454H06Rik	1.54	1.43	1.16	1.85	2.19	1.54
2810459M11Rik	0.43	0.07	0.11	0.48	0.35	0.28
2810468N07Rik	1.73	1.85	1.08	1.8	2.3	1.31
2810471M01Rik	0.1	0.08	0.12	0.15	0.09	0.08
2810474O19Rik	49.53	41.9	77.92	56.95	46.56	60.21
2900005J15Rik	2.99	4.56	3.22	4.71	4.39	3.97
2900008C10Rik	1.37	1.16	1.83	1.43	1.15	1.94
2900009J06Rik	2.72	0.77	1.82	2.08	1.22	1.09
2900011O08Rik	1.12	0.15	1.83	1.07	0.06	0.05
2900026A02Rik	14.27	16.42	10.09	31.62	17.18	21.69
2900041M22Rik	1.39	1.75	0.47	2.18	2.2	0.84
2900052N01Rik	4.9	2.29	4.74	0.45	0.1	0.32
2900055J20Rik	5.82	8.82	4.2	4.52	7.26	5.67
2900056M20Rik	5.76	5.8	4.79	4.13	4.62	4
2900057B20Rik	0.16	0.13	0.22	0.25	0.44	0.13
2900060B14Rik	7.24	5.58	7.55	3.9	6.55	6.33
2900076A07Rik	1.78	3.34	3.16	1.54	3.05	2.71
2900079G21Rik	0.4	0.34	0.54	0.63	0.36	0.33
2900092C05Rik	0.2	0.17	0.27	0.31	0.18	0.16
2900092D14Rik	0.05	0.05	0.07	0.08	0.05	0.04
2900097C17Rik	140.9	136.6	145.76	136.94	135.55	148.03
3000002C10Rik	2.08	1.97	2.45	1.92	1.89	0.99
3010001F23Rik	1.34	1.46	1.03	1.5	0.87	0.78
3010026O09Rik	3.91	5.55	4.11	1.97	2.15	2.83
3010033K07Rik	33.99	29.51	59.55	44.59	50.7	55.87
3100003L05Rik	0.27	0.23	0.73	0.43	0.24	0.22
3110001I22Rik	11.69	15.37	18.51	14.66	13.38	16.51
3110002H16Rik	29.74	28.45	33.1	28.18	31.16	30.04
3110007F17Rik	2.7	4.27	2.88	5.91	4.43	5.39
3110009E18Rik	6.79	6.53	13.74	7.49	4.22	3.74
3110009F21Rik	0.09	0.08	0.12	0.15	0.09	0.08
3110015C05Rik	0.18	0.15	0.24	0.27	0.16	0.15
3110021A11Rik	1.24	0.52	1.65	2.57	1.5	1
3110021N24Rik	1.65	1.47	1.33	1.69	0.53	1.54
3110035E14Rik	0.14	0.23	0.18	0.15	0.04	0.04
3110039I08Rik	2.41	4.09	2.58	5.26	2.85	3.32
3110039M20Rik	0.2	0.17	0.26	0.31	0.18	0.16
3110040N11Rik	12.39	15.29	12.33	14.11	13.75	15.58
3110043O21Rik	29.08	22	26.25	22.54	21.3	25.99
3110045C21Rik	0.42	0.24	0.19	1.1	0.76	1.13
3110052M02Rik	7.8	6.82	4.85	3.64	3.61	3.65
3110056K07Rik	15.25	13.44	15.06	16.11	15.33	13.41
3110057O12Rik	8.7	11.44	11.88	10.64	7.41	9.5
3110062M04Rik	4.2	4.65	4.24	3.56	4.42	3.77
3110070M22Rik	0.71	1.79	1.32	1.55	3.34	3.09
3110079O15Rik	0.46	1.16	0.61	0.7	0.82	0.37
3110082I17Rik	4.94	5.33	4.64	2.64	6.22	2.99
3110082J24Rik	0.23	0.19	0.3	0.35	0.21	0.18
3110099E03Rik	0.06	0.05	0.07	0.08	0.05	0.05
3200001D21Rik	0.06	0.06	0.08	0.1	0.06	0.05
3300002I08Rik	3.66	4.76	1.13	3.05	2.55	3.86
3300005D01Rik	0.51	0.44	0.68	1.03	0.63	0.42
3425401B19Rik	0.81	0.19	0.27	0.88	0.53	0.39
3632451O06Rik	9.93	7.05	6.42	5.66	6.78	6
3632454L22Rik	0.26	0.17	0.21	0.41	0.15	0.22
3830403N18Rik	1.59	1.08	0.85	1	0.72	1.16
3830406C13Rik	25.58	21.15	22.85	25.08	24.37	25.09
3830408C21Rik	1.18	1	1.58	2.23	1.08	1.41
3830417A13Rik	0.92	1.55	0.74	0.72	0.33	0.45
3930402G23Rik	1.88	1.08	4	7.53	2.41	7.31
4430402I18Rik	3.7	3.89	4.49	5.83	7.12	6.63
4631405J19Rik	3.32	3.46	3.07	2.8	2.56	3.41
4632415L05Rik	6.57	7.15	7.06	8.33	9.79	6.01
4632427E13Rik	21.85	20.53	20.86	19.68	19.81	20.01
4632428C04Rik	0.84	0.62	1.05	0.09	0.66	0.44
4632428N05Rik	27.75	29.67	18.81	12.23	38.64	18.51
4632434I11Rik	0.25	0.52	0.17	0.59	0.42	0.44
4732416N19Rik	2.46	1.49	0.93	0.54	0.32	0.56
4732456N10Rik	0.06	0.05	0.07	0.09	0.05	0.1
4732471J01Rik	2.21	2.58	3.4	3.91	4.12	4.19
4732490B19Rik	0.06	0.05	0.08	0.09	0.06	0.05
4732491K20Rik	2.67	3.26	2	1.72	1.4	1.7
4831440E17Rik	3.36	3.73	3.43	2.87	3.47	2.58
4833403I15Rik	4.24	5.01	2.86	2.6	3.34	3.02
4833411C07Rik	2.36	1.55	5.96	4.12	2.87	3.62
4833412C05Rik	0.74	1.37	1.19	0.93	0.94	0.48
4833417C18Rik	1.65	2.49	1.89	1.48	2.04	1.24
4833418N02Rik	3.39	2.62	2.8	1.41	1.18	1.54
4833419F23Rik	1.33	1.13	1.27	1.78	1.9	0.92
4833420G17Rik	7.85	10.45	5.87	18.75	23.6	21.34
4833422C13Rik	0.87	0.43	0.39	0.45	0.41	0.67
4833423E24Rik	0.09	0.07	0.12	0.15	0.08	0.08
4833424O15Rik	0.21	0.12	0.43	0.39	0.07	0.06
4833427F10Rik	0.1	0.08	0.13	0.32	0.1	0.16
4833427G06Rik	0.22	0.19	0.3	0.34	0.21	0.18
4833428L15Rik	0.12	0.11	0.17	0.2	0.12	0.1
4833439L19Rik	120.24	118.5	127.54	122.06	114.79	134.78
4921501E09Rik	0.04	0.04	0.05	0.06	0.03	0.03
4921504A21Rik	0.85	0.96	0.75	1.22	0.25	1.1
4921504E06Rik	0.07	0.06	0.1	0.11	0.07	0.06
4921506M07Rik	0.1	0.36	0.28	0.17	0.1	0.09
4921507L20Rik	0.1	0.08	0.13	0.16	0.09	0.08
4921507P07Rik	2.77	2.39	2.27	2.27	1.55	2.14
4921508D12Rik	0.15	0.13	0.2	0.23	0.14	0.12
4921509C19Rik	0.05	0.05	0.07	0.08	0.05	0.05
4921509O07Rik	0.06	0.05	0.07	0.09	0.11	0.14
4921511C10Rik	0.1	0.18	0.15	0.17	0.2	0.09
4921511C20Rik	0.09	0.08	0.12	0.15	0.09	0.08
4921511H03Rik	0.15	0.13	0.21	0.24	0.14	0.13
4921511I17Rik	0.12	0.09	0.16	0.18	0.11	0.1
4921511M17Rik	0.66	0.56	0.89	1.04	0.61	0.53
4921513I03Rik	0.51	0.43	0.67	0.78	0.46	0.41
4921515E04Rik	0.06	0.06	0.08	0.1	0.06	0.05
4921517D22Rik	0.05	0.04	0.06	0.07	0.04	0.04
4921524J17Rik	14.14	13.83	15.32	8	11.04	9.02
4921524L21Rik	0.1	0.08	0.13	0.17	0.1	0.09
4921525O09Rik	0.04	0.04	0.06	0.07	0.04	0.07
4921529L05Rik	0.1	0.08	0.13	0.16	0.09	0.08
4921530L21Rik	0.14	0.12	0.19	0.22	0.13	0.11
4921531C22Rik	10.43	11.72	12.56	9.24	8.06	8.33
4921531P14Rik	0.38	0.32	0.51	0.58	0.34	0.3
4921533I20Rik	0.16	0.14	0.22	0.25	0.15	0.14
4921534H16Rik	0.05	0.05	0.07	0.08	0.05	0.04
4921536K21Rik	0.67	0.43	0.96	0.52	0.61	0.41
4921539E11Rik	0.12	0.11	0.17	0.19	0.11	0.1
4922502D21Rik	0.1	0.08	0.13	0.16	0.09	0.08
4922502H24Rik	0.56	0.47	0.75	0.85	0.51	0.45
4922502N22Rik	0.14	0.12	0.19	0.22	0.13	0.12
4930401C15Rik	0.19	0.17	0.26	0.3	0.18	0.16
4930401O10Rik	0.22	0.19	0.29	0.34	0.2	0.17
4930401O12Rik	0.2	0.17	0.27	0.31	0.19	0.16
4930402F06Rik	0.35	0.2	0.31	0.55	0.22	0.38
4930402F11Rik	0.16	0.14	0.22	0.25	0.15	0.14
4930402H24Rik	71.04	74.16	64.56	61.84	51.98	70.53
4930402K13Rik	0.08	0.07	0.11	0.14	0.08	0.07
4930404A05Rik	0.25	0.21	0.33	0.39	0.23	0.2
4930404A10Rik	0.11	0.09	0.15	0.18	0.1	0.09
4930404H11Rik	0.68	0.38	0.6	0.71	0.41	0.18
4930404I05Rik	0.17	0.14	0.23	0.26	0.16	0.14
4930404N11Rik	0.26	0.65	0.34	0.8	0.47	0.42
4930405A10Rik	0.17	0.14	0.23	0.26	0.16	0.14
4930405A21Rik	0.33	0.41	1.1	1.54	0.45	0.53
4930405D11Rik	0.28	0.24	0.37	0.44	0.25	0.22
4930405J17Rik	0.29	0.25	0.39	0.46	0.26	0.23
4930405L22Rik	0.33	0.27	0.44	0.5	0.29	0.26
4930406D18Rik	0.26	0.21	0.34	0.41	0.24	0.21
4930407I10Rik	0.03	0.02	0.04	0.05	0.06	0.03
4930412B13Rik	0.12	0.11	0.17	0.19	0.11	0.1
4930412C18Rik	2.65	3.12	2.11	2.6	2.15	3.15
4930412D23Rik	0.21	0.18	0.28	0.32	0.19	0.16
4930412O13Rik	0.14	0.09	0.09	0.11	0.07	0.12
4930413E15Rik	0.12	0.11	0.17	0.19	0.11	0.1
4930413F20Rik	0.44	0.25	0.39	0.23	0.4	0.48
4930413G21Rik	0.22	0.28	0.15	0.18	0.4	0.45
4930413M19Rik	0.31	0.26	0.41	0.48	0.28	0.25
4930414L22Rik	4.24	5.87	5.56	2.3	2.95	3.69
4930414N06Rik	0.31	0.26	0.4	0.47	0.27	0.24
4930415F15Rik	0.46	1.17	0.92	0.36	0.42	0.18
4930415L06Rik	0.06	0.05	0.07	0.08	0.05	0.05
4930415O20Rik	3.38	4.01	4.07	1.57	1.84	1.64
4930417O13Rik	0.15	0.25	0.2	0.23	0.53	0.12
4930417O22Rik	1.6	2.25	0.89	1.04	0.72	1.19
4930419G24Rik	0.15	0.13	0.21	0.24	0.14	0.13
4930423M02Rik	0.13	0.11	0.18	0.21	0.12	0.11
4930425K10Rik	0.24	0.2	0.31	0.36	0.22	0.19
4930425O10Rik	0.11	0.09	0.15	0.17	0.1	0.09
4930426D05Rik	0.09	0.08	0.12	0.29	0.25	0.16
4930426L09Rik	0.52	0.44	0.28	0.81	1.5	0.76
4930427A07Rik	0.43	0.47	0.11	0.27	0.31	0.55
4930428D18Rik	0.15	0.12	0.2	0.23	0.13	0.12
4930428E07Rik	0.18	0.15	0.24	0.28	0.17	0.15
4930428G15Rik	0.21	0.18	0.28	0.33	0.38	0.51
4930428O21Rik	0.09	0.07	0.11	0.14	0.08	0.14
4930429B21Rik	0.38	0.26	0.51	0.48	0.63	0.49
4930429D17Rik	0.09	0.08	0.12	0.15	0.09	0.08
4930429F11Rik	0.09	0.08	0.12	0.15	0.09	0.08
4930429F24Rik	0.7	0.59	0.94	0.31	0.36	0.33
4930430A15Rik	0.08	0.07	0.1	0.13	0.08	0.07
4930430D24Rik	0.13	0.11	0.18	0.21	0.12	0.11
4930430F08Rik	8.42	7.61	8.49	8.76	8.37	6.54
4930430F21Rik	0.21	0.18	0.28	0.33	0.2	0.17
4930430J02Rik	0.48	0.4	0.63	0.73	0.43	0.39
4930431F12Rik	0.13	0.06	0.08	0.1	0.06	0.05
4930431P03Rik	0.26	0.06	0.18	0.2	0.24	0.21
4930432J09Rik	0.18	0.34	0.31	0.07	0.33	0.08
4930432K21Rik	1.01	1.01	1.11	0.38	0.61	0.58
4930432M17Rik	0.14	0.12	0.19	0.22	0.13	0.12
4930433B08Rik	0.28	0.24	0.37	0.44	0.25	0.22
4930433I11Rik	0.07	0.06	0.09	0.11	0.07	0.06
4930433N12Rik	0.11	0.38	0.3	0.53	0.21	0.18
4930434J06Rik	0.1	0.08	0.13	0.16	0.09	0.08
4930435E12Rik	0.11	0.09	0.16	0.18	0.11	0.09
4930438E09Rik	0.22	0.19	0.3	0.34	0.21	0.18
4930440C22Rik	0.1	0.08	0.13	0.16	0.09	0.08
4930440I19Rik	0.16	0.13	0.21	0.24	0.14	0.13
4930441J16Rik	0.39	0.33	0.52	0.59	0.35	0.31
4930442J19Rik	0.1	0.08	0.13	0.17	0.1	0.09
4930442L01Rik	0.07	0.06	0.09	0.11	0.07	0.06
4930443O20Rik	0.11	0.18	0.15	0.17	0.1	0.09
4930444F02Rik	0.33	0.28	0.45	0.52	0.3	0.27
4930444G20Rik	0.11	0.14	0.11	0.14	0.27	0.27
4930444M15Rik	0.09	0.08	0.12	0.29	0.08	0.08
4930444P10Rik	0.25	0.41	0.33	0.39	0.23	0.2
4930447A16Rik	0.32	0.27	0.43	0.5	0.29	0.26
4930447C04Rik	1.56	1.59	1.05	0.61	0.5	0.63
4930447J18Rik	0.21	0.18	0.28	0.32	0.19	0.16
4930447K03Rik	0.31	0.4	0.21	0.49	0.15	0.38
4930447N08Rik	0.14	0.12	0.19	0.22	0.13	0.11
4930448C13Rik	0.21	0.18	0.28	0.33	0.2	0.17
4930448F12Rik	0.2	0.17	0.26	0.3	0.18	0.16
4930448H16Rik	0.31	0.26	0.41	0.48	0.28	0.25
4930448I06Rik	0.33	0.28	0.45	0.51	0.3	0.27
4930448I18Rik	0.24	0.2	0.32	0.38	0.22	0.19
4930448K20Rik	0.11	0.09	0.15	0.17	0.1	0.09
4930449E01Rik	0.31	0.26	0.41	0.48	0.28	0.25
4930449E18Rik	0.6	0.51	0.8	0.91	0.54	0.48
4930449I24Rik	0.14	0.12	0.18	0.21	0.13	0.11
4930451C15Rik	0.74	0.75	0.27	0.64	0.55	0.65
4930451G09Rik	1.87	1.98	1.47	2.01	1.5	1.2
4930451I11Rik	0.44	0.37	0.58	0.67	0.39	0.35
4930452A19Rik	0.32	0.27	0.43	0.49	0.29	0.26
4930452B06Rik	2.53	2.76	1.97	0.33	0.24	0.3
4930452G13Rik	0.15	0.13	0.2	0.23	0.14	0.12
4930452N14Rik	0.3	0.26	0.4	0.47	0.27	0.24
4930453H23Rik	0.09	0.07	0.11	0.14	0.08	0.07
4930453L07Rik	0.11	0.09	0.15	0.17	0.1	0.09
4930453N24Rik	83.95	73.17	98.3	70.38	64.19	71.42
4930455B14Rik	0.15	0.12	0.2	0.23	0.14	0.12
4930455C13Rik	0.16	0.13	0.22	0.25	0.15	0.13
4930455D15Rik	0.09	0.08	0.12	0.15	0.25	0.08
4930455F16Rik	0.74	0.84	0.99	1.15	0.67	0.6
4930455H04Rik	0.12	0.09	0.16	0.36	0.22	0.18
4930455J16Rik	0.09	0.08	0.12	0.15	0.09	0.08
4930456L15Rik	0.13	0.12	0.18	0.21	0.12	0.11
4930459C07Rik	0.13	0.23	0.18	0.21	0.24	0.11
4930459L07Rik	0.53	0.45	0.72	0.81	0.48	0.43
4930461G14Rik	2.21	1.13	4.13	0.34	0.21	0.17
4930463O16Rik	0.06	0.05	0.08	0.1	0.06	0.05
4930465K10Rik	0.25	0.21	0.66	0.39	0.12	0.41
4930465M20Rik	0.11	0.09	0.15	0.17	0.2	0.09
4930467D21Rik	0.05	0.04	0.06	0.07	0.04	0.04
4930467E23Rik	0.51	1	0.46	0.26	0.35	0.23
4930467K11Rik	0.24	0.2	0.65	0.38	0.23	0.19
4930468A15Rik	0.16	0.14	0.22	0.25	0.15	0.14
4930469G21Rik	0.17	0.14	0.23	0.27	0.16	0.14
4930470H14Rik	0.09	0.07	0.11	0.14	0.08	0.07
4930470P17Rik	0.11	0.09	0.15	0.18	0.1	0.09
4930471C04Rik	0.39	0.17	0.26	0.6	0.35	0.63
4930471G03Rik	0.27	0.23	0.36	0.42	0.24	0.21
4930471M09Rik	0.14	0.49	0.58	0.45	0.39	0.23
4930473A02Rik	0.11	0.09	0.15	0.17	0.1	0.09
4930473O22Rik	0.1	0.08	0.13	0.17	0.1	0.09
4930474G06Rik	0.05	0.05	0.07	0.08	0.05	0.05
4930474H20Rik	0.1	0.08	0.13	0.17	0.1	0.09
4930474M22Rik	0.3	0.26	0.4	0.47	0.27	0.24
4930474N05Rik	0.2	0.17	0.27	0.31	0.19	0.16
4930474N09Rik	0.13	0.45	0.18	0.43	0.13	0.22
4930478L05Rik	0.08	0.07	0.1	0.13	0.07	0.07
4930478P22Rik	0.07	0.06	0.09	0.11	0.07	0.06
4930479D17Rik	0.47	0.2	0.31	0.74	0.43	0.19
4930480E11Rik	0.1	0.08	0.13	0.17	0.1	0.09
4930480G23Rik	0.12	0.11	0.17	0.2	0.12	0.1
4930480K15Rik	0.07	0.06	0.09	0.1	0.06	0.06
4930480M12Rik	0.35	0.3	0.47	0.54	0.32	0.28
4930481A15Rik	5.66	11.86	5.57	14.07	11.87	16.58
4930482G09Rik	0.41	0.18	0.55	0.64	0.19	0.16
4930483J18Rik	0.15	0.25	0.39	0.46	0.26	0.12
4930483K19Rik	0.13	0.11	0.17	0.2	0.12	0.11
4930483O08Rik	0.16	0.13	0.21	0.25	0.15	0.13
4930486F22Rik	0.34	0.28	0.46	0.53	0.31	0.27
4930486I03Rik	0.22	0.19	0.29	0.34	0.2	0.17
4930486L24Rik	1.8	1.43	1.8	1.77	2.87	2.66
4930487D11Rik	0.76	0.65	1.02	1.15	0.69	0.61
4930487H11Rik	0.19	0.15	0.25	0.29	0.17	0.16
4930488B22Rik	0.09	0.07	0.11	0.14	0.08	0.07
4930488L21Rik	0.08	0.07	0.1	0.13	0.07	0.07
4930500F04Rik	0.33	0.28	0.44	0.51	0.3	0.26
4930500J02Rik	0.79	1.07	0.93	1.39	0.64	0.42
4930500L23Rik	0.23	0.2	0.31	0.36	0.42	0.19
4930502A04Rik	0.19	0.17	0.26	0.3	0.53	0.63
4930502E09Rik	0.46	0.58	0.31	0.35	0.83	0.18
4930502E18Rik	0.13	0.11	0.18	0.21	0.12	0.11
4930503B20Rik	0.32	0.13	0.22	0.25	0.29	0.13
4930503E14Rik	0.24	0.11	0.17	0.19	0.11	0.1
4930503E24Rik	0.12	0.09	0.16	0.19	0.11	0.1
4930503H13Rik	0.29	0.25	0.38	0.45	0.26	0.23
4930503L19Rik	7.58	5.96	6.42	6.05	6.54	6.15
4930503O07Rik	0.33	0.27	0.44	0.51	0.29	0.26
4930504O13Rik	0.31	0.26	0.41	0.49	0.28	0.25
4930505A04Rik	0.54	0.76	1.19	1.11	0.49	0.44
4930505G20Rik	0.34	0.28	0.46	0.53	0.31	0.27
4930506C21Rik	0.5	0.57	0.67	0.79	0.46	0.41
4930506M07Rik	21.45	25.22	26.81	15.07	19.96	17.44
4930507D05Rik	0.13	0.23	0.54	0.21	0.3	0.22
4930507D10Rik	0.14	0.12	0.19	0.22	0.13	0.12
4930509E16Rik	0.4	0.11	0.35	0.21	0.12	0.21
4930509J09Rik	0.1	0.08	0.13	0.16	0.09	0.08
4930509K18Rik	0.08	0.07	0.11	0.14	0.08	0.07
4930511A02Rik	0.08	0.06	0.1	0.13	0.07	0.06
4930511E03Rik	0.33	0.23	0.08	0.52	0.48	0.27
4930511M06Rik	0.46	0.47	0.87	1.52	1.57	1.31
4930512B01Rik	0.11	0.09	0.15	0.17	0.1	0.09
4930513D17Rik	0.13	0.11	0.18	0.21	0.12	0.11
4930513N10Rik	0.16	0.34	0.21	0.24	0.28	0.16
4930513O06Rik	0.21	0.18	0.28	0.33	0.2	0.17
4930515B02Rik	0.32	0.27	0.43	0.49	0.28	0.25
4930515G01Rik	1.25	1.27	1.01	1.57	1.94	0.91
4930515G16Rik	0.45	0.38	0.6	0.69	0.41	0.36
4930515L03Rik	0.42	0.36	0.56	0.65	0.38	0.34
4930515L19Rik	0.23	0.19	0.3	0.35	0.21	0.18
4930517E11Rik	0.11	0.09	0.15	0.17	0.1	0.09
4930518P08Rik	0.13	0.12	0.35	0.21	0.12	0.11
4930519D14Rik	0.14	0.12	0.19	0.22	0.13	0.12
4930519F09Rik	0.1	0.08	0.13	0.16	0.09	0.08
4930519F16Rik	0.95	0.46	0.73	0.21	0.13	0.11
4930519F24Rik	0.33	0.28	0.44	0.51	0.29	0.26
4930519G04Rik	0.07	0.06	0.09	0.11	0.14	0.06
4930519H02Rik	0.17	0.14	0.23	0.26	0.16	0.14
4930520O04Rik	2.98	4.39	1.48	1.92	2.59	2.69
4930520P13Rik	0.4	0.33	0.53	0.61	1.09	0.32
4930521E06Rik	0.18	0.15	0.25	0.29	0.17	0.15
4930522H14Rik	0.39	0.33	0.52	0.6	0.35	0.31
4930522O17Rik	0.47	0.4	0.63	0.72	0.43	0.38
4930523C07Rik	35.26	37.23	26.61	46.55	52.28	47.77
4930523O13Rik	0.12	0.11	0.16	0.19	0.11	0.1
4930524B15Rik	0.08	0.06	0.1	0.11	0.07	0.06
4930524C18Rik	0.08	0.07	0.1	0.13	0.07	0.07
4930524N10Rik	0.18	0.15	0.24	0.28	0.17	0.15
4930524O05Rik	0.32	0.27	0.43	0.49	0.28	0.25
4930524O08Rik	0.11	0.09	0.15	0.17	0.1	0.09
4930525D18Rik	0.18	0.15	0.24	0.55	0.16	0.15
4930525G20Rik	0.53	0.82	0.32	1.22	0.88	0.79
4930525M21Rik	0.21	0.18	0.28	0.32	0.19	0.16
4930526I15Rik	3.12	3.05	4.77	3.35	3.48	3.07
4930526L06Rik	0.16	0.13	0.21	0.25	0.15	0.13
4930527F14Rik	0.24	0.2	0.32	0.38	0.22	0.19
4930527G23Rik	0.33	0.27	0.44	0.5	0.29	0.26
4930528A17Rik	0.56	0.94	0.75	0.33	0.44	0.22
4930528D03Rik	0.25	0.21	0.51	0.4	0.24	0.2
4930528P14Rik	0.4	0.33	0.53	0.61	0.36	0.32
4930529C04Rik	0.04	0.04	0.05	0.13	0.08	0.04
4930529K09Rik	0.3	0.25	0.39	0.46	0.27	0.24
4930529L06Rik	1	0.85	1.34	1.5	0.9	0.8
4930529M08Rik	0.1	0.08	0.13	0.16	0.09	0.08
4930532M18Rik	0.43	0.37	0.57	0.66	0.39	0.34
4930533B01Rik	0.16	0.13	0.21	0.25	0.15	0.13
4930533P14Rik	0.32	0.27	0.44	0.5	0.29	0.26
4930538K18Rik	0.51	0.6	0.4	0.32	0.56	0.33
4930539C22Rik	0.17	0.14	0.23	0.26	0.16	0.14
4930539E08Rik	0.09	0.08	0.04	0.09	0.14	0.13
4930539J05Rik	0.41	0.69	2.71	0.63	1.47	0.98
4930539M17Rik	0.2	0.17	0.27	0.31	0.18	0.16
4930539N22Rik	0.15	0.13	0.2	0.23	0.14	0.12
4930540M03Rik	0.5	0.43	0.67	0.77	0.46	0.41
4930542C21Rik	0.34	0.14	0.23	0.27	0.16	0.14
4930542D17Rik	0.11	0.09	0.16	0.18	0.11	0.1
4930543E12Rik	0.11	0.09	0.15	0.17	0.1	0.09
4930544D05Rik	0.28	0.24	0.37	0.86	0.25	0.22
4930544G11Rik	0.11	0.09	0.28	0.17	0.1	0.09
4930544M13Rik	0.11	0.09	0.15	0.17	0.1	0.09
4930545E07Rik	0.2	0.17	0.26	0.3	0.18	0.16
4930545H06Rik	0.23	0.19	0.3	0.35	0.21	0.18
4930545L23Rik	0.06	0.05	0.08	0.09	0.05	0.05
4930546C10Rik	0.06	0.06	0.08	0.1	0.06	0.05
4930546K05Rik	0.16	0.11	0.05	0.19	0.04	0.1
4930547E08Rik	0.36	0.31	0.48	0.55	0.32	0.29
4930547E14Rik	0.35	0.3	0.47	0.54	0.32	0.28
4930548G14Rik	0.13	0.12	0.18	0.21	0.12	0.11
4930548H24Rik	0.22	0.27	0.15	0.34	0.29	0.17
4930548J01Rik	0.24	0.2	0.32	0.38	0.22	0.19
4930548K13Rik	0.34	0.28	0.46	0.53	0.31	0.27
4930549C01Rik	0.27	0.23	0.36	0.42	0.24	0.21
4930549G23Rik	0.33	0.27	0.44	0.51	0.29	0.26
4930550C14Rik	1.65	1.08	1.02	1	1.16	0.82
4930550L24Rik	0.1	0.08	0.12	0.16	0.18	0.08
4930552N02Rik	0.13	0.11	0.18	0.21	0.12	0.11
4930552P12Rik	0.06	0.09	0.08	0.09	0.05	0.05
4930553E22Rik	0.36	0.31	0.49	0.56	0.33	0.29
4930554C24Rik	0.15	0.13	0.2	0.23	0.14	0.12
4930555B11Rik	0.1	0.08	0.13	0.16	0.09	0.08
4930555G01Rik	0.08	0.07	0.19	0.11	0.07	0.13
4930556C24Rik	0.18	0.15	0.25	0.28	0.17	0.15
4930556G01Rik	0.19	0.15	0.25	0.29	0.17	0.16
4930556J02Rik	0.27	0.23	0.35	0.42	0.24	0.21
4930556M19Rik	0.81	0.5	0.88	1.13	1.01	0.66
4930556N09Rik	0.16	0.13	0.22	0.25	0.15	0.13
4930557A04Rik	0.7	1.2	1.88	3.26	0.64	1.42
4930557J02Rik	0.15	0.13	0.2	0.47	0.14	0.12
4930558C23Rik	0.24	0.2	0.32	0.38	0.22	0.19
4930558G05Rik	0.32	0.27	0.44	0.5	0.29	0.26
4930558J18Rik	0.14	0.06	0.09	0.23	0.2	0.12
4930558K02Rik	0.33	0.27	0.44	0.51	0.29	0.4
4930562C15Rik	0.04	0.04	0.05	0.06	0.03	0.03
4930562F07Rik	0.43	0.37	0.87	0.68	0.39	0.35
4930563D23Rik	0.05	0.05	0.07	0.08	0.05	0.05
4930563E18Rik	0.1	0.08	0.26	0.61	0.26	0.08
4930563E22Rik	0.95	0.84	0.87	0.61	0.83	0.84
4930563F08Rik	0.39	0.33	0.52	0.59	0.35	0.31
4930563M20Rik	0.35	0.3	0.46	0.53	0.31	0.28
4930564B18Rik	0.19	0.17	0.26	0.3	0.18	0.16
4930564C03Rik	0.13	0.12	0.18	0.21	0.12	0.11
4930564D02Rik	0.24	0.2	0.32	0.36	0.22	0.19
4930565D16Rik	0.14	0.12	0.2	0.23	0.13	0.12
4930565N06Rik	0.12	0.05	0.08	0.09	0.11	0.1
4930567H12Rik	0.17	0.14	0.23	0.27	0.16	0.14
4930567H17Rik	0.2	0.17	0.27	0.31	0.19	0.16
4930567J20Rik	0.25	0.21	0.33	0.39	0.23	0.2
4930567K20Rik	0.48	0.41	0.64	0.74	0.44	0.39
4930568D16Rik	0.13	0.11	0.18	0.2	0.12	0.11
4930568E12Rik	0.22	0.19	0.29	0.34	0.2	0.17
4930568G15Rik	0.16	0.14	0.22	0.26	0.15	0.14
4930570G19Rik	2.3	3.15	3.16	1.21	1.65	1.45
4930571K23Rik	0.07	0.06	0.09	0.1	0.06	0.06
4930571O06Rik	0.53	0.45	0.72	0.81	0.48	0.43
4930572K03Rik	0.18	0.15	0.24	0.28	0.16	0.15
4930572O03Rik	0.14	0.12	0.18	0.21	0.13	0.11
4930572O13Rik	0.22	0.19	0.3	0.34	0.21	0.18
4930573O16Rik	0.56	0.47	0.75	0.85	0.5	0.45
4930577N17Rik	1.29	0.78	1.96	1.3	0.92	0.6
4930578C19Rik	7.52	6.2	9.92	8.26	5.16	6.22
4930578E11Rik	0.07	0.06	0.09	0.1	0.06	0.06
4930578I06Rik	0.16	0.13	0.21	0.25	0.15	0.13
4930578M01Rik	0.92	0.46	0.98	1.15	0.67	0.3
4930578N18Rik	0.39	0.33	0.52	0.6	0.35	0.31
4930579F01Rik	0.18	0.15	0.25	0.29	0.17	0.15
4930579G18Rik	0.11	0.08	0.15	0.17	0.1	0.17
4930579G24Rik	3.02	2.68	3.54	2.38	3.16	2.76
4930579K19Rik	0.69	0.82	0.92	0.86	0.25	0.67
4930581F22Rik	3.29	2.32	2.44	2.11	4.33	3.41
4930583K01Rik	0.19	0.64	0.25	0.29	0.86	0.77
4930583P06Rik	0.24	0.2	0.32	0.38	0.22	0.19
4930584F24Rik	0.13	0.11	0.18	0.21	0.12	0.11
4930590J08Rik	0.21	0.18	0.05	0.2	0.24	0.14
4930590L20Rik	0.35	0.3	0.47	0.54	0.32	0.28
4930591A17Rik	0.24	0.2	0.32	0.38	0.22	0.19
4930592A05Rik	0.16	0.14	0.22	0.25	0.15	0.14
4930592I03Rik	0.17	0.14	0.22	0.26	0.15	0.14
4930593A02Rik	0.18	0.15	0.24	0.27	0.16	0.15
4930593C16Rik	0.32	0.27	0.44	0.5	0.29	0.26
4930594C11Rik	5.91	5.96	4.65	6.14	5.85	5.34
4930595M18Rik	0.05	0.05	0.07	0.08	0.05	0.05
4930596D02Rik	0.14	0.12	0.19	0.22	0.13	0.11
4930596I21Rik	0.46	0.78	1.22	2.81	2.91	1.11
4930597G03Rik	0.14	0.12	0.19	0.22	0.13	0.12
4930598F16Rik	0.23	0.19	0.3	0.35	0.21	0.18
4930599N23Rik	1.14	0.96	0.51	1.19	0.86	0.77
4931402G19Rik	0.07	0.06	0.08	0.1	0.06	0.05
4931403E22Rik	0.27	0.23	0.36	0.42	0.24	0.21
4931403G20Rik	0.17	0.14	0.23	0.27	0.16	0.14
4931406B18Rik	0.04	0.04	0.05	0.05	0.03	0.03
4931406C07Rik	145.63	93.65	268.62	181.62	83.78	143.45
4931406H21Rik	5.62	4.46	5.03	8.27	8.08	11.86
4931406P16Rik	34.62	38.08	36.12	47.97	50.34	47.1
4931408C20Rik	0.03	0.02	0.04	0.05	0.03	0.03
4931408D14Rik	6.8	5.59	4.89	7.11	4.89	7.15
4931409K22Rik	0.1	0.08	0.13	0.16	0.09	0.08
4931412M21	0.06	0.11	0.08	0.09	0.06	0.1
4931414P19Rik	4.56	4.76	3.46	4.62	4.88	3.62
4931417E11Rik	0.15	0.12	0.2	0.23	0.14	0.12
4931419H13Rik	0.17	0.14	0.23	0.26	0.16	0.27
4931420L22Rik	0.22	0.19	0.3	0.34	0.21	0.18
4931423N10Rik	0.08	0.14	0.1	0.13	0.29	0.19
4931428F04Rik	0.75	0.66	0.89	0.94	0.71	1.07
4931428L18Rik	0.15	0.12	0.2	0.23	0.14	0.12
4931429I11Rik	0.23	0.27	0.19	0.15	0.09	0.04
4931429L15Rik	0.07	0.06	0.09	0.11	0.07	0.06
4931429P17Rik	0.07	0.06	0.1	0.11	0.07	0.06
4931430N09Rik	0.07	0.12	0.09	0.1	0.13	0.06
4931431B13Rik	0.44	0.37	0.59	0.68	0.4	0.35
4931431C16Rik	0.42	0.31	0.15	0.33	0.2	0.26
4931431F19Rik	0.08	0.07	0.1	0.13	0.07	0.07
4931440F15Rik	0.44	0.45	0.59	0.49	0.44	0.15
4931440J10Rik	0.19	0.15	0.5	0.29	0.17	0.16
4931440L10Rik	0.27	0.24	0.36	0.43	0.24	0.22
4931440P22Rik	1.05	0.82	0.76	1.01	0.51	0.85
4932411E22Rik	0.05	0.09	0.07	0.08	0.05	0.05
4932411N23Rik	0.04	0.04	0.05	0.06	0.04	0.03
4932412D23Rik	0.28	0.27	0.37	0.44	0.28	0.22
4932413F04Rik	0.05	0.05	0.07	0.08	0.1	0.04
4932414J04Rik	0.05	0.04	0.06	0.07	0.04	0.04
4932414N04Rik	0.04	0.04	0.05	0.06	0.04	0.03
4932415M13Rik	0.05	0.04	0.06	0.07	0.04	0.04
4932416H05Rik	2.56	2.6	2.3	2.28	2.33	3.03
4932416K20Rik	0.04	0.04	0.05	0.06	0.04	0.03
4932418E24Rik	0.23	0.24	0.3	0.22	0.21	0.37
4932429P05Rik	0.05	0.04	0.06	0.07	0.04	0.04
4932435O22Rik	0.29	0.28	0.34	0.2	0.24	0.38
4932438A13Rik	31.28	30.07	31.12	36.39	38.65	32.15
4932438H23Rik	0.4	0.33	0.53	0.53	0.47	0.23
4932441J04Rik	0.48	0.41	0.32	0.38	0.22	0.59
4932443I19Rik	0.22	0.19	0.29	0.34	0.2	0.17
4932702P03Rik	0.26	0.21	0.34	0.41	0.24	0.21
4933400A11Rik	0.13	0.11	0.17	0.2	0.12	0.11
4933400B14Rik	0.17	0.14	0.23	0.26	0.16	0.14
4933400C23Rik	0.09	0.07	0.11	0.14	0.08	0.07
4933400F21Rik	0.04	0.04	0.05	0.06	0.07	0.03
4933400L20Rik	0.19	0.17	0.26	0.3	0.18	0.16
4933401B06Rik	0.13	0.11	0.18	0.2	0.12	0.11
4933401D09Rik	0.23	0.09	0.16	0.19	0.11	0.1
4933401H06Rik	0.18	0.15	0.24	0.27	0.16	0.15
4933402C06Rik	0.16	0.14	0.22	0.25	0.15	0.14
4933402D24Rik	0.09	0.07	0.11	0.27	0.08	0.07
4933402E13Rik	0.15	0.13	0.21	0.24	0.14	0.13
4933402J07Rik	0.16	0.13	0.21	0.25	0.15	0.13
4933402J10Rik	0.31	0.26	0.41	0.48	0.28	0.25
4933402J15Rik	0.09	0.07	0.12	0.15	0.08	0.08
4933402N03Rik	0.14	0.12	0.19	0.22	0.13	0.11
4933402N22Rik	0.14	0.12	0.2	0.23	0.13	0.12
4933402P03Rik	0.09	0.08	0.12	0.15	0.09	0.08
4933403O08Rik	0.1	0.08	0.13	0.16	0.09	0.08
4933404G15Rik	0.1	0.08	0.12	0.15	0.09	0.08
4933404K08Rik	0.11	0.09	0.15	0.17	0.1	0.09
4933404O12Rik	2.29	1.79	1.68	3.1	2.09	2.09
4933405D12Rik	0.23	0.38	0.9	0.7	0.41	0.18
4933405E24Rik	0.15	0.13	0.2	0.23	0.14	0.12
4933405L10Rik	0.28	0.12	0.19	0.67	0.13	0.69
4933405O20Rik	0.12	0.09	0.16	0.18	0.11	0.1
4933406C10Rik	1.95	1.02	1.98	1.9	1.69	1.28
4933406D12Rik	0.24	0.2	0.32	0.36	0.22	0.19
4933406F09Rik	0.12	0.11	0.17	0.19	0.11	0.1
4933406G16Rik	0.11	0.19	0.15	0.17	0.1	0.09
4933406I18Rik	10	6.02	11.57	8.53	6.22	9.37
4933406J08Rik	0.07	0.06	0.09	0.11	0.07	0.06
4933406J10Rik	0.17	0.14	0.22	0.26	0.15	0.14
4933406K04Rik	0.11	0.09	0.16	0.18	0.11	0.1
4933406M09Rik	0.08	0.21	0.23	0.14	0.08	0.07
4933407E24Rik	1.2	2.96	0.85	2.76	1.6	1.36
4933407G14Rik	0.12	0.11	0.33	0.2	0.23	0.1
4933407I05Rik	0.22	0.18	0.29	0.33	0.2	0.17
4933407K13Rik	5.18	4.52	3.52	5.82	5.38	4.87
4933407L21Rik	0.28	0.12	0.19	0.22	0.13	0.12
4933408B17Rik	0.99	0.89	0.83	0.78	0.73	0.85
4933408J17Rik	0.08	0.07	0.1	0.25	0.07	0.07
4933408N05Rik	0.1	0.08	0.12	0.15	0.18	0.08
4933409G03Rik	0.12	0.09	0.16	0.18	0.11	0.1
4933409K07Rik	0.92	0.72	0.33	4.23	4.64	3.3
4933411E08Rik	0.09	0.15	0.11	0.14	0.32	0.07
4933411G06Rik	0.16	0.13	0.21	0.25	0.15	0.13
4933411G11Rik	0.07	0.06	0.09	0.1	0.13	0.06
4933411K16Rik	1.54	1.3	0.59	1.21	0.8	0.53
4933411K20Rik	15.22	13.41	12.47	11.36	11.55	10.92
4933412E12Rik	1.47	1.88	1.79	1.19	1.16	2.71
4933412E24Rik	0.09	0.07	0.11	0.14	0.08	0.07
4933412O06Rik	0.14	0.12	0.19	0.22	0.25	0.12
4933413G19Rik	0.15	0.12	0.2	0.23	0.14	0.12
4933413J09Rik	0.04	0.04	0.05	0.06	0.04	0.04
4933413L06Rik	0.18	0.15	0.24	0.28	0.17	0.15
4933415F23Rik	0.08	0.14	0.11	0.14	0.08	0.14
4933416C03Rik	0.07	0.06	0.08	0.1	0.06	0.05
4933416E03Rik	0.14	0.12	0.19	0.22	0.25	0.12
4933416I08Rik	0.12	0.11	0.17	0.2	0.12	0.1
4933416M06Rik	0.24	0.2	0.17	0.19	0.23	0.19
4933416M07Rik	0.1	0.08	0.13	0.16	0.09	0.08
4933417A18Rik	0.15	0.13	0.21	0.24	0.14	0.13
4933417D19Rik	0.38	0.21	0.68	0.41	0.7	0.51
4933417E11Rik	0.15	0.25	0.2	0.23	2	0.12
4933417G07Rik	0.17	0.14	0.23	0.27	0.16	0.14
4933417O13Rik	0.3	0.08	0.27	0.16	0.09	0.08
4933421I07Rik	0.11	0.09	0.16	0.18	0.1	0.09
4933421O10Rik	5.45	4.5	4.65	5.54	4.69	3.79
4933422A05Rik	0.11	0.19	0.46	0.18	0.21	0.1
4933422H20Rik	0.69	0.58	0.31	0.13	0.07	0.38
4933424G05Rik	0.17	0.07	0.11	0.14	0.16	0.07
4933424G06Rik	0.14	0.12	0.19	0.22	0.25	0.23
4933425B07Rik	0.08	0.13	0.1	0.13	0.07	0.06
4933425L06Rik	0.07	0.06	0.09	0.1	0.19	0.06
4933426M11Rik	21.75	21.87	25.17	28.37	28.96	30.74
4933427D06Rik	0.06	0.05	0.07	0.08	0.1	0.09
4933427D14Rik	4.94	5.87	4.5	5.57	5.42	4.87
4933427E11Rik	0.26	0.33	0.34	0.21	0.47	0.42
4933427E13Rik	0.1	0.08	0.13	0.16	0.1	0.09
4933427G17Rik	0.4	0.2	0.32	0.25	0.07	0.39
4933427I22Rik	0.7	0.59	0.93	1.07	0.64	0.56
4933428C19Rik	0.21	0.18	0.28	0.32	0.19	0.16
4933428G20Rik	0.11	0.09	0.15	0.17	0.2	0.17
4933429K18Rik	0.16	0.13	0.22	0.25	0.15	0.13
4933429O19Rik	0.09	0.08	0.12	0.15	0.09	0.08
4933430H16Rik	0.11	0.09	0.15	0.17	0.1	0.09
4933430I17Rik	0.34	0.57	0.34	0.53	0.16	0.41
4933430M04Rik	0.24	0.2	0.31	0.36	0.22	0.19
4933430N04Rik	0.14	0.12	0.19	0.22	0.13	0.12
4933431E20Rik	2.19	2.22	2.44	3.28	2.8	2.35
4933431G14Rik	0.21	0.18	0.29	0.33	0.2	0.17
4933432G23Rik	0.2	0.17	0.27	0.31	0.19	0.16
4933432I03Rik	0.15	0.13	0.21	0.24	0.27	0.13
4933432I09Rik	0.43	0.64	0.72	0.68	0.69	0.95
4933432K03Rik	0.31	0.26	0.41	0.49	0.28	0.25
4933433C11Rik	0.11	0.09	0.15	0.17	0.1	0.09
4933433F19Rik	0.15	0.13	0.2	0.23	0.14	0.12
4933433G08Rik	0.08	0.07	0.1	0.13	0.08	0.07
4933433G15Rik	1.65	1.4	0.74	1.08	1.51	1.34
4933433G19Rik	0.61	0.51	0.21	0.24	0.27	0.37
4933433H22Rik	0.34	0.21	1.12	0.14	0.16	0.34
4933434E20Rik	45.01	44.67	54.98	45.14	48.96	49.86
4933434I20Rik	0.12	0.2	0.17	0.19	0.11	0.1
4933436E23Rik	0.14	0.12	0.2	0.23	0.13	0.12
4933436H12Rik	0.1	0.08	0.13	0.16	0.09	0.08
4933436I01Rik	0.11	0.09	0.15	0.17	0.1	0.09
4933438B17Rik	0.14	0.12	0.19	0.22	0.13	0.11
4933438K21Rik	0.09	0.07	0.11	0.28	0.17	0.07
4933439C10Rik	2.87	3.77	2.13	2.75	4.13	3.23
4933439K11Rik	0.35	0.3	0.24	0.55	0.96	0.57
4933440J02Rik	0.14	0.12	0.19	0.22	0.13	0.12
4933440M02Rik	0.18	0.15	0.24	0.28	0.16	0.15
5031410I06Rik	0.1	0.04	0.06	0.07	0.05	0.04
5031414D18Rik	1.04	1.16	0.36	0.34	3.14	1.12
5031425E22Rik	35.48	34.88	36.72	31.66	34.58	32.89
5031425F14Rik	0.09	0.15	0.12	0.29	1.18	0.68
5031426D15Rik	13.54	13.88	9.12	10.7	12.16	9.61
5031434C07Rik	0.42	0.12	0.37	0.33	0.32	0.22
5031434O11Rik	3.19	2.29	3.93	2.29	2.46	3.37
5031439G07Rik	20.93	26.78	33.26	28.8	29.35	30.34
5033403H07Rik	0.43	0.37	0.57	0.67	0.39	0.35
5033404E19Rik	0.25	0.21	0.33	0.39	0.23	0.2
5033406O09Rik	0.35	0.37	0.47	0.96	0.48	0.28
5133400J02Rik	0.18	0.15	0.24	0.27	0.16	0.15
5330411J11Rik	0.09	0.15	0.25	0.15	0.17	0.3
5330413P13Rik	0.04	0.04	0.05	0.06	0.04	0.03
5330417C22Rik	0.17	0.04	0.63	0.21	0.12	0.04
5330426P16Rik	4.96	5.51	4.09	16.63	20.23	14.82
5330434G04Rik	0.17	0.04	0.33	0.46	0.08	0.1
5330439B14Rik	0.11	0.09	0.15	0.18	0.1	0.09
5430401F13Rik	0.31	0.26	0.41	0.48	0.28	0.25
5430402E10Rik	0.21	0.18	0.29	0.33	0.2	0.17
5430402O13Rik	0.85	0.71	0.9	0.53	2.19	1.51
5430403N17Rik	0.06	0.24	0.3	0.18	0.05	0.14
5430405H02Rik	6.37	8.53	6.82	6.47	5.6	6.4
5430416N02Rik	7.08	6.48	4.33	2.28	5.88	4.03
5430416O09Rik	9.19	7.47	10.18	8.01	7.64	8.88
5430417L22Rik	34.72	33.32	40.48	33.19	31.86	31.04
5430419D17Rik	0.05	0.05	0.13	0.07	0.05	0.04
5430421F17Rik	0.06	0.06	0.08	0.1	0.06	0.05
5430421N21Rik	0.09	0.07	0.11	0.14	0.08	0.07
5430425K12Rik	2.5	1.48	1.5	1.57	2.28	1.52
5430427M07Rik	0.16	0.13	0.21	0.25	0.15	0.13
5430427O19Rik	1	1.54	0.45	0.24	2.47	0.79
5430428K19Rik	0.18	0.15	0.25	0.29	0.17	0.15
5430434I15Rik	0.12	0.11	0.17	0.2	0.12	0.1
5430435G22Rik	5.97	7.09	3.7	7.11	12.48	10.05
5430437J10Rik	0.27	0.12	0.19	0.21	0.24	0.22
5430440P10Rik	0.16	0.13	0.22	0.25	0.15	0.13
5530400C23Rik	0.28	0.24	0.37	0.44	0.25	0.22
5530401A14Rik	0.08	0.07	0.1	0.13	0.08	0.07
5530601H04Rik	4.24	3.59	3.93	3.26	4.07	3.23
5730403I07Rik	0.07	0.06	0.09	0.11	0.07	0.06
5730405O15Rik	4.52	1.75	2.26	1.76	2.06	2.9
5730408K05Rik	20.34	24.03	17.23	15.91	18.88	16.22
5730409E04Rik	14.42	13.75	13.02	9.35	10.08	10.63
5730412P04Rik	0.35	0.3	0.47	0.55	0.32	0.28
5730416F02Rik	0.42	0.36	0.28	0.32	0.38	0.17
5730420D15Rik	0.27	0.23	0.9	1.27	0.37	0.66
5730422E09Rik	0.53	0.45	0.47	0.28	0.4	0.36
5730435O14Rik	0.3	0.25	0.4	0.47	0.27	0.24
5730455P16Rik	19.52	17.9	20.02	13.54	13.93	15.02
5730457N03Rik	0.05	0.05	0.06	0.07	0.05	0.08
5730460C07Rik	0.08	0.07	0.11	0.13	0.08	0.07
5730480H06Rik	3.99	4.33	3.36	2.59	3.01	2.11
5730488B01Rik	0.06	0.06	0.08	0.1	0.06	0.05
5730507C01Rik	0.94	0.73	0.93	0.49	0.59	0.61
5730508B09Rik	13.28	7.05	18.23	7.29	9.06	11.38
5730522E02Rik	0.1	0.17	0.13	0.16	0.09	0.08
5730559C18Rik	0.05	0.04	0.06	0.07	0.04	0.04
5830403L16Rik	0.27	0.46	0.36	0.15	0.25	0.22
5830411N06Rik	0.19	0.12	0.25	0.22	0.18	0.16
5830415F09Rik	6.17	6.03	5.75	6.45	5.52	5.31
5830416I19Rik	0.06	0.05	0.07	0.34	0.1	0.05
5830416P10Rik	0.35	0.36	0.1	0.29	1.33	0.58
5830417I10Rik	10.9	11.51	10.88	12.83	11.83	12.1
5830418K08Rik	9.5	9.13	7.89	6.76	7.54	7.07
5830418P13Rik	0.07	0.06	0.09	0.1	0.06	0.06
5830428M24Rik	0.63	0.66	0.41	0.98	1	0.63
5830432E09Rik	0.62	0.6	1.23	0.65	0.93	0.83
5830444B04Rik	0.46	1.01	0.55	0.93	1.07	0.96
5830454E08Rik	4.23	3.78	4.4	4.03	4.91	4.75
5830473C10Rik	0.13	0.06	0.08	0.1	0.06	0.06
5930403L14Rik	28.27	33.88	22.62	39.69	19.9	29.56
5930412G12Rik	0.18	0.05	0.17	0.57	0.61	0.24
5930430L01Rik	9.59	10.48	8.46	8.87	6.62	5.38
5930438M14Rik	0.12	0.05	0.16	0.09	0.06	0.05
6030407O03Rik	0.5	0.5	0.22	0.14	0.23	0.41
6030408B16Rik	0.91	0.89	0.6	0.95	0.69	1.72
6030419C18Rik	8.23	4.26	4.89	5.44	3.9	6.95
6030440G07Rik	0.15	0.12	0.2	0.23	0.14	0.24
6030443J06Rik	3.05	2.99	3.94	1.08	1.73	1.04
6030458C11Rik	17.22	17.92	20.6	16.19	14.04	14.95
6030466F02Rik	0.21	0.27	0.43	0.51	0.39	0.17
6030468B19Rik	0.15	0.25	0.2	0.23	0.41	0.12
6030469F06Rik	0.39	0.33	0.13	0.3	0.18	0.16
6030498E09Rik	0.13	0.12	0.18	0.21	0.12	0.11
6230400D17Rik	2.21	2.74	3.15	2.77	2.42	2.27
6330403A02Rik	9.06	13.19	6.65	18.07	12.92	14.25
6330403K07Rik	1.9	0.56	4.45	3.73	1.21	0.54
6330407A03Rik	2.68	3.09	2.6	2.81	5.85	3.23
6330408A02Rik	5.84	5.65	4.98	3.58	3.12	3.48
6330409D20Rik	0.14	0.12	0.19	0.67	0.13	0.12
6330410L21Rik	0.11	0.04	0.05	0.06	0.03	0.03
6330415B21Rik	0.2	0.06	0.35	0.1	0.06	0.11
6330416G13Rik	14.89	17.06	13.15	10.49	9.08	10.11
6330418K02Rik	4.01	2.8	5.67	2.57	3.21	2.86
6330419J24Rik	0.56	0.52	1.5	0.67	0.38	0.42
6330549D23Rik	0.52	0.21	0.49	0.73	0.43	0.67
6430411K18Rik	2.13	1.6	0.79	4.65	1.51	3.46
6430503K07Rik	0.35	0.3	0.47	0.54	0.32	0.28
6430531B16Rik	0.14	0.24	0.36	0.43	0.13	0.11
6430548M08Rik	5.6	5.57	6.06	5.81	11.54	5.03
6430550D23Rik	3.26	3.11	2.22	3.87	2.82	2.69
6430562O15Rik	0.18	0.14	0.11	0.96	0.71	1.13
6430571L13Rik	7.15	5.99	5.5	1.26	1.4	2
6430573F11Rik	9.86	11.38	10.86	9.55	6.95	6.59
6430584L05Rik	0.41	0.19	0.36	0.07	0.17	0.15
6430706D22Rik	9.51	18.48	6.69	21.42	24.65	23.66
6430710C18Rik	0.35	0.3	0.48	0.41	0.32	0.21
6530402F18Rik	4.81	4.55	4.26	4.88	7.5	7.5
6530411M01Rik	0.13	0.11	0.18	0.2	0.12	0.11
6720416L17Rik	0.06	0.05	0.08	0.09	0.06	0.05
6720468P15Rik	0.31	0.18	0.27	0.32	0.28	0.16
6720483E21Rik	0.14	0.12	0.19	0.22	0.25	0.23
6720489N17Rik	2.98	3.02	1.26	2.26	2.86	1.88
6820408C15Rik	1.08	0.69	0.84	1	0.9	0.73
6820431F20Rik	120.85	117.44	108.6	61.41	60.53	57.75
7420426K07Rik	0.1	0.08	0.13	0.16	0.09	0.09
7420461P10Rik	0.24	0.2	0.31	0.36	0.22	0.19
7420700N18Rik	0.09	0.07	0.11	0.14	0.08	0.07
7420701I03Rik	0.24	0.2	0.32	0.38	0.22	0.19
7530416G11Rik	0.14	0.12	0.19	0.22	0.13	0.11
7630403G23Rik	0.15	0.13	0.2	0.23	0.14	0.12
8030411F24Rik	0.31	0.26	0.41	0.48	0.28	0.25
8030423F21Rik	0.56	0.51	0.67	0.72	0.51	0.42
8030423J24Rik	0.19	0.17	0.26	0.3	0.18	0.16
8030442B05Rik	0.16	0.26	0.21	0.49	0.28	0.13
8030443G20Rik	0.18	0.15	0.25	0.29	0.17	0.15
8030462N17Rik	20.73	19.87	20.79	20.56	20.66	22.66
8430408G22Rik	106.12	46.82	59.12	123.77	95.66	114.89
8430419L09Rik	1.75	1.6	2.61	3.94	3.75	3.78
8430422H06Rik	0.12	0.11	0.17	0.19	0.11	0.1
8430423G03Rik	0.29	0.24	0.38	0.45	0.26	0.23
8430426J06Rik	0.71	0.45	0.95	1.41	0.78	0.73
8430427H17Rik	7.6	7.35	7.91	7.56	5.52	7.07
8430429K09Rik	3.12	3.51	3.98	3.79	2.92	2.98
8430431K14Rik	5.69	4.75	5.69	7.27	4.01	5.31
8430436N08Rik	0.45	0.13	0.2	0.23	0.27	0.12
8430437L04Rik	0.09	0.07	0.12	0.15	0.08	0.08
9030025P20Rik	22.15	23.03	25.91	7.23	4.27	4.23
9030204H09Rik	0.28	0.24	0.37	0.43	0.25	0.22
9030404E10Rik	0.13	0.11	0.35	0.21	0.12	0.11
9030612E09Rik	0.32	0.34	0.22	0.13	0.22	0.19
9030617O03Rik	18.8	17.52	25.69	27.51	25.22	22.64
9030619P08Rik	1.38	1	2.1	0.3	0.54	0.32
9030624G23Rik	1.49	1.75	1.3	0.69	0.59	0.42
9030624J02Rik	27.33	32.73	31.3	33.09	32.85	34.93
9030625G05Rik	0.15	0.13	0.21	0.24	0.14	0.13
9130008F23Rik	2.32	2.13	1.92	3.55	3.54	3.67
9130011E15Rik	11.99	13.33	15.48	14.55	12.05	12.37
9130015A21Rik	0.53	0.45	0.71	0.82	0.48	0.43
9130015L21Rik	0.61	0.26	0.41	0.48	0.27	0.25
9130019O22Rik	5.07	6.23	4.15	4.83	5.46	5.06
9130019P16Rik	0.69	1.04	0.47	0.9	0.52	0.54
9130023H24Rik	5.4	5.3	4.91	6.8	6.62	7.08
9130024F11Rik	0.16	0.23	0.53	0.26	0.15	0.24
9130204L05Rik	0.42	0.36	0.55	0.64	0.37	0.33
9130209A04Rik	0.27	0.23	0.35	0.42	0.24	0.21
9130221F21Rik	0.06	0.05	0.07	0.08	0.05	0.05
9130221H12Rik	9.61	7.78	7.67	10.88	9.01	9.96
9130227L01Rik	0.16	0.07	0.1	0.13	0.07	0.07
9130230L23Rik	0.53	0.45	0.28	0.33	0.28	0.51
9130401M01Rik	25.88	23.67	27.7	25.8	25.48	20.77
9130409I23Rik	0.08	0.07	0.1	0.13	0.07	0.07
9230009I02Rik	0.14	0.12	0.19	0.22	0.13	0.12
9230102K24Rik	0.12	0.11	0.16	0.19	0.11	0.1
9230102O04Rik	0.24	0.2	0.32	0.36	0.22	0.19
9230104L09Rik	0.55	1.4	1.1	0.43	1.25	1.12
9230105E05Rik	0.07	0.06	0.08	0.1	0.06	0.05
9230110C19Rik	4.87	4.85	3.18	3.6	2.26	2.17
9230110F15Rik	0.14	0.12	0.19	0.22	0.13	0.12
9230112D13Rik	0.44	0.38	0.3	0.34	0.21	0.17
9230112J17Rik	4.26	4.66	1.87	3.97	3.11	2.07
9230114K14Rik	5.23	5.07	7.46	4.94	6.74	6.23
9230116L04Rik	0.38	0.65	0.51	0.6	0.61	0.16
9230116N13Rik	1.13	1.2	0.66	1.22	1.8	1.49
9330020H09Rik	1.67	1.66	1.78	1.65	1.9	1.56
9330102E08Rik	3.89	3.76	4.21	3.04	2.73	3.46
9330111N05Rik	1.43	1.39	0.74	0.34	0.6	0.89
9330117O12Rik	0.16	0.07	0.22	0.13	0.08	0.14
9330133O14Rik	3.03	3.69	2.05	1.94	3.18	2.17
9330151L19Rik	7.05	6.92	6.96	7.57	6.93	6.14
9330158H04Rik	0.19	0.04	0.31	0.07	0.04	0.04
9330159F19Rik	3.54	2.61	1.93	3.38	1.48	1.8
9330159M07Rik	11.53	14.35	12.03	8.56	7.48	8.16
9330162012Rik	1.67	1.68	2.79	1.65	2.28	1.86
9330162B11Rik	0.07	0.06	0.09	0.1	0.06	0.06
9330175E14Rik	0.6	0.17	0.13	0.47	0.72	1.21
9330175M20Rik	0.23	0.09	0.07	0.09	0.05	0.05
9330178D15Rik	0.04	0.04	0.05	0.06	0.04	0.03
9330179D12Rik	1.14	1.4	1.19	1	1.2	1.21
9330182L06Rik	1.8	0.64	2.53	1.69	0.98	0.65
9330182O14Rik	0.07	0.06	0.09	0.11	0.07	0.17
9330188P03Rik	1.93	2.26	2.38	1.63	1.62	2.89
9430007A20Rik	0.11	0.09	0.15	0.18	0.1	0.09
9430008C03Rik	2.74	3.37	2.75	4.08	3.96	3.19
9430014N10Rik	0.14	0.12	0.19	0.22	0.13	0.12
9430015G10Rik	5.82	6.4	4.46	3.85	4.72	4.11
9430016H08Rik	29.62	30.18	41.57	33.53	25	30.76
9430018G01Rik	0.03	0.02	0.04	0.05	0.03	0.06
9430019J16Rik	0.18	0.15	0.24	0.28	0.17	0.15
9430020K01Rik	48.4	37.48	37.79	42.29	41.22	46.58
9430021M05Rik	0.14	0.06	0.19	0.32	0.06	0.06
9430037G07Rik	6.06	9	7.24	4.48	5.27	4.96
9430038I01Rik	4.25	5.51	6.06	5.55	5.41	5.52
9430041J12Rik	0.06	0.06	0.17	0.2	0.06	0.05
9430060I03Rik	1.09	1	0.6	1.14	0.9	0.74
9430069I07Rik	0.33	0.28	0.45	0.51	0.3	0.27
9430076C15Rik	1.38	1.65	0.89	2.32	1.61	1.67
9430083A17Rik	0.58	0.57	0.32	0.53	0.57	0.23
9430091E24Rik	4.43	3.97	3.23	2.58	3.77	2.71
9530002B09Rik	0.21	0.18	0.28	0.32	0.19	0.16
9530003J23Rik	0.13	0.11	0.18	0.2	0.12	0.11
9530026F06Rik	0.19	0.32	0.25	0.29	0.34	0.16
9530026P05Rik	8.7	10.12	9.85	9.23	11.03	8.1
9530027J09Rik	0.27	0.07	0.36	0.15	0.17	0.29
9530036O11Rik	0.05	0.05	0.06	0.07	0.05	0.04
9530051G07Rik	0.39	0.44	0.38	0.25	0.24	0.26
9530052E02Rik	1.03	0.73	0.46	1.08	0.63	0.42
9530053A07Rik	0.02	0.01	0.02	0.03	0.02	0.01
9530059O14Rik	0.75	0.21	1.19	0.79	0.2	0.06
9530068E07Rik	94.14	93.08	96.07	95.14	87.87	92.76
9530077C05Rik	4.79	5.32	2.01	6.78	6.98	4
9530080O11Rik	0.37	0.3	0.63	0.53	0.31	0.37
9530082P21Rik	7.24	6.65	5.41	3.44	3.32	7.06
9530091C08Rik	7.57	8.56	7.56	7.17	6.19	7.48
9630001P10Rik	0.15	0.18	0.13	0.08	0.1	0.09
9630013A20Rik	0.07	0.06	0.09	0.11	0.07	0.06
9630028B13Rik	0.04	0.04	0.05	0.06	0.04	0.04
9630028H03Rik	0.06	0.06	0.08	0.1	0.06	0.05
9630033F20Rik	9.82	8.06	13.01	5.67	6.35	6.99
9830107B12Rik	0.2	0.33	0.16	0.19	0.18	0.13
9830132P13Rik	0.03	0.02	0.04	0.05	0.13	0.06
9830147E19Rik	7.36	6.91	5.36	4	4.51	3.74
9830166K06Rik	0.05	0.05	0.07	0.08	0.05	0.04
9930012K11Rik	1.12	1.52	1.2	0.59	0.82	0.85
9930014A18Rik	0.63	0.82	0.77	0.78	0.87	0.98
9930021J03Rik	17.41	16.7	17.44	17.41	17.35	16.84
9930104L06Rik	5.61	6.06	6.95	8.82	6.8	6.66
9930111H07Rik	0.21	0.18	0.28	0.32	0.19	0.16
9930111J21Rik1	23.69	22.19	16.02	13.67	33.62	22.92
9930111J21Rik2	9.84	11.22	10.06	7.18	17.54	13.38
a	0.26	0.21	0.34	0.4	0.24	0.2
A130010J15Rik	3.78	4.09	4.56	3.48	3.72	3.18
A130077B15Rik	0.23	0.87	0.46	0.27	0.94	0.14
A1bg	7.16	0.07	0.11	0.13	0.15	0.53
A1cf	0.6	0.04	0.05	0.06	0.1	0.18
A230001M10Rik	0.08	0.07	0.1	0.13	0.07	0.07
A230009B12Rik	0.63	0.68	0.91	0.66	0.5	0.68
A230020J21Rik	0.09	0.08	0.25	0.15	0.17	0.08
A230028O05Rik	0.47	0.52	0.49	0.32	0.42	0.25
A230046K03Rik	26.35	22.22	22.35	19.56	26.38	19.86
A230050P20Rik	5.76	6.29	6.12	6.06	6.13	6.49
A230056J06Rik	0.14	0.19	0.25	0.15	0.13	0.26
A230056P14Rik	0.33	0.19	0.29	2.42	1.4	1.96
A230057D06Rik	0.37	0.19	0.2	0.11	0.07	0.36
A230065H16Rik	0.55	0.24	0.37	0.43	0.25	0.22
A230070E04Rik	0.08	0.14	0.1	0.13	0.08	0.07
A230072C01Rik	9.12	8.55	7.84	11.4	8.26	9.72
A230072E10Rik	0.87	0.66	1	0.61	0.52	0.57
A230073K19Rik	0.06	0.01	0.12	0.06	0.02	0.02
A230077H06Rik	0.45	0.25	0.59	0.39	0.27	0.77
A230103J11Rik	0.23	0.13	0.21	0.47	0.35	0.24
A230108P19Rik	0.06	0.05	0.08	0.09	0.05	0.05
A2m	0.24	0.05	0.2	0.15	0.11	0.13
A330009N23Rik	3.18	2.8	3.05	3.04	3.86	3.61
A330021E22Rik	0.4	0.23	0.59	0.63	1.05	0.82
A330023F24Rik	22.99	23.01	21.6	25.94	29.19	24
A330032B11Rik	0.54	0.26	0.31	0.13	0.07	0.07
A330033J07Rik	0.05	0.05	0.13	0.08	0.05	0.04
A330035P11Rik	2.14	1.77	1.65	1.85	1.65	1.7
A330040F15Rik	0.87	1.1	0.96	0.68	0.39	0.47
A330041J22Rik	0.65	1.1	1.19	0.39	0.23	0.33
A330048O09Rik	0.27	0.23	0.36	0.42	0.24	0.22
A330049N07Rik	0.22	0.06	0.2	0.11	0.14	0.06
A330050F15Rik	0.06	0.06	0.34	0.3	0.06	0.05
A330069E16Rik	1.87	1.59	2.5	0.58	1.53	1.21
A330070K13Rik	0.29	0.25	0.38	0.45	0.26	0.23
A330074K22Rik	0.53	0.75	0.55	0.28	0.43	0.52
A330076C08Rik	0.15	0.06	0.1	0.13	0.07	0.06
A330076H08Rik	0.65	0.41	0.87	0.51	0.37	0.47
A330093E20Rik	0.06	0.05	0.08	0.09	0.06	0.15
A330102I10Rik	1.39	0.78	2.28	1.45	0.84	0.75
A3galt2	0.63	0.21	0.23	0.53	0.46	0.55
A430005L14Rik	22.59	18.05	18.49	17.27	15.86	16.8
A430033K04Rik	4.17	7.16	4.47	6.65	6.05	5.81
A430035B10Rik	3.46	3.06	3.39	2.78	2.31	2.56
A430078G23Rik	1.07	1.2	0.65	0.69	4.7	1.14
A430088P11Rik	0.1	0.11	0.08	0.1	0.12	0.11
A430089I19Rik	0.16	0.14	0.22	0.25	0.15	0.14
A430090L17Rik	0.04	0.04	0.05	0.06	0.04	0.03
A430093F15Rik	0.21	0.18	0.47	0.55	0.58	0.17
A430105I19Rik	20.1	25.58	11.17	18.64	20.67	16.72
A430107P09Rik	0.13	0.11	0.08	0.1	0.06	0.11
A4galt	14.08	16.89	9.12	12.78	12.01	10.51
A4gnt	0.05	0.05	0.07	0.08	0.05	0.04
A530006G24Rik	0.12	0.09	0.16	0.19	0.11	0.1
A530013C23Rik	2.27	1.92	2.12	2.04	2.31	2.29
A530016L24Rik	101.35	80.2	41.8	52.16	44.83	62.68
A530032D15Rik	0.76	0.83	0.35	0.14	2.13	0.95
A530046M15Rik	0.69	0.59	0.13	0.94	0.64	0.64
A530050N04Rik	31.88	30.43	51.31	65.47	58.37	120.59
A530053G22Rik	8.61	5.75	6.52	0.33	1.16	1.29
A530054K11Rik	10.47	10.93	9.45	7.19	10.05	7.48
A530058N18Rik	0.1	0.08	0.26	0.16	0.09	0.08
A530064D06Rik	0.98	0.97	0.77	0.26	1.1	0.33
A530065N20Rik	6.66	13.24	6.34	4.1	5.3	7.46
A530072M11Rik	1.05	1.29	1.62	1.02	1.03	0.79
A530088E08Rik	0.25	0.14	0.45	0.26	0.23	0.41
A530099J19Rik	0.68	0.49	0.21	0.42	0.62	0.77
A630001G21Rik	2	2.54	1.03	1.21	4.91	2.25
A630007B06Rik	26.68	20.92	24.63	20.58	22.55	21.65
A630010A05Rik	0.09	0.08	0.12	0.15	0.09	0.08
A630012P03Rik	0.08	0.06	0.1	0.11	0.14	0.06
A630019I02Rik	0.14	0.08	0.06	0.07	0.13	0.04
A630020A06	0.69	0.58	0.81	0.06	0.08	0.07
A630023A22Rik	0.12	0.09	0.16	0.19	0.11	0.18
A630023P12Rik	0.57	0.47	0.37	0.44	0.51	0.23
A630033H20Rik	1.77	2.39	1.79	0.75	2.91	0.85
A630066F11Rik	6.02	5.29	5.68	4.71	4.1	4.46
A630072M18Rik	3.72	3.38	3.3	3.62	3.27	3.38
A630073D07Rik	0.42	0.36	0.57	0.66	0.38	0.34
A630075F10Rik	0.16	0.13	0.21	0.25	0.22	0.13
A630076J17Rik	0.27	0.23	0.73	0.42	0.24	0.22
A630077J23Rik	1.72	3.2	2.29	4.56	2.97	3.34
A630089N07Rik	4.51	4.28	3.8	2.07	3.92	2.81
A630095E13Rik	0.3	0.25	0.39	0.46	0.27	0.24
A630095N17Rik	0.52	0.44	0.7	0.81	0.47	0.42
A730006G06Rik	0.08	0.07	0.11	0.13	0.08	0.07
A730008H23Rik	5.66	8.84	3.91	12.36	13.83	13.26
A730017C20Rik	0.63	0.53	1.28	2.24	0.58	0.26
A730017L22Rik	2.9	4.11	3.55	4.95	3.94	3.05
A730018C14Rik	0.09	0.07	0.11	0.14	0.08	0.07
A730020E08Rik	0.27	0.07	0.24	0.15	0.08	0.15
A730020M07Rik	3.47	4.37	2.31	2.93	2.18	3.31
A730036I17Rik	0.04	0.11	0.05	0.06	0.04	0.03
A730043L09Rik	0.13	0.11	0.18	0.21	0.12	0.11
A730046J19Rik	0.18	0.07	0.12	1.19	1.78	1.29
A730056A06Rik	0.49	0.38	0.2	0.54	0.31	0.24
A730082K24Rik	0.17	0.14	0.22	0.26	0.15	0.14
A730085K08Rik	0.34	0.57	0.46	0.52	0.3	0.27
A730090H04Rik	0.36	0.38	0.36	0.28	0.33	0.45
A730090N16Rik	0.34	0.19	0.15	0.35	0.21	0.36
A730098P11Rik	12.54	10.57	12.82	9.98	7.44	6.28
A830009L08Rik	0.31	0.39	0.21	0.32	0.24	0.25
A830010M20Rik	5.24	6.78	6.1	3.41	3.01	3.02
A830018L16Rik	11.43	10.76	21.2	11.53	7.15	10.66
A830019L24Rik	0.09	0.08	0.12	0.15	0.09	0.08
A830052D11Rik	0.42	0.24	0.19	0.67	0.13	0.46
A830080D01Rik	10.32	9.33	9.84	13.37	10.36	9.25
A830082K12Rik	1.08	1.19	1.54	1.6	0.99	0.73
A830082N09Rik	2.51	1.98	1.64	1.43	1.49	1.52
A930001A20Rik	0.21	0.18	0.28	0.33	0.29	0.17
A930001C03Rik	0.32	0.27	0.44	0.5	0.44	0.26
A930003A15Rik	0.45	0.25	0.4	0.47	0.41	0.24
A930003O13Rik	0.08	0.06	0.1	0.13	0.07	0.06
A930004D18Rik	3.08	3.28	2.69	2.46	2.19	2.5
A930005H10Rik	38.83	39.48	41.25	9.35	11.81	10.47
A930006I01Rik	0.13	0.06	0.09	0.1	0.06	0.06
A930006K02Rik	0.67	0.38	0.89	2.76	2.42	1.44
A930007I19Rik	1.08	1.23	0.67	1	0.46	0.56
A930009A15Rik	0.16	0.14	0.22	0.25	0.15	0.13
A930011G23Rik	0.13	0.07	0.06	0.06	0.04	0.04
A930011O12Rik	0.18	0.04	0.24	0.28	0.03	0.03
A930012L18Rik	0.43	0.21	0.41	0.49	0.62	0.76
A930013F10Rik	5.86	6.52	5.8	5.79	6.76	5.73
A930015D03Rik	6.44	5.08	4.29	0.33	0.59	0.52
A930016O22Rik	0.18	0.11	0.16	0.38	0.17	0.1
A930017M01Rik	0.86	0.79	1.32	0.27	0.31	0.24
A930018P22Rik	0.42	0.7	2.5	0.65	0.94	1.01
A930019D19Rik	0.17	0.14	0.23	0.27	0.16	0.14
A930024E05Rik	0.63	0.33	0.31	0.86	0.71	0.32
A930041C12Rik	0.36	0.31	0.49	0.56	0.33	0.29
AA387883	0.09	0.07	0.12	0.15	0.08	0.08
AA388235	0.48	0.53	0.64	0.7	0.57	0.3
AA413626	1.7	1.45	3.78	1.73	3.07	1.81
AA414768	2.08	2.76	1.45	1.43	1.32	1.11
AA415398	5.74	8.23	7.13	6.67	5.86	7.33
AA465934	63.9	55.61	48.15	3.67	2.17	4.81
AA467197	2	0.72	0.77	1.77	0.25	1.39
AA474331	4.86	6.53	4.42	2.41	7.41	5.71
AA536875	0.23	0.19	0.3	0.48	0.21	0.18
AA543186	2.23	1.35	1.66	1.82	2.03	1.09
AA543401	0.12	0.11	0.17	0.2	0.12	0.1
AA545190	0.16	0.13	0.21	0.24	0.15	0.13
AA619741	0.05	0.05	0.07	0.08	0.05	0.05
AA792892	0.13	0.11	0.18	0.21	0.12	0.11
AA986860	4.17	3.35	2.59	2.19	1.99	2.18
AA987161	11.48	9.57	9.18	7.28	9.85	7.85
Aaas	8.84	10.05	8.05	9.09	11.5	11.19
Aacs	250.72	214.08	182.83	131.71	78.92	157.29
Aadac	2.05	0.11	0.17	0.19	0.11	0.29
Aadacl2	0.1	0.08	0.12	0.15	0.09	0.08
Aadacl3	0.05	0.04	0.06	0.07	0.04	0.04
Aadat	0.59	0.07	0.23	0.14	0.08	0.07
Aaed1	58.41	71.15	72.05	96.24	94.87	79.59
Aagab	26.68	29.24	28.2	23.82	24.69	25.25
Aak1	12.12	11.3	14.33	13.73	13.14	13.7
Aamdc	120.84	106.66	76.62	61.14	70.51	78.62
Aamp	109.8	116.35	131.69	97.66	106.33	115.77
Aanat	0.22	0.19	0.29	0.34	0.2	0.17
Aar2	12.45	15.05	14.63	15.29	16.53	16.81
Aard	0.35	0.19	0.16	0.18	0.21	0.1
Aars	55.6	47.81	49.95	50.89	47.57	49.78
Aars2	17.58	20.13	23.12	15.4	16.7	19.42
Aarsd1	38.06	48.11	41.74	49.22	49.76	43.78
Aasdh	9.25	9.57	10.64	9.45	9.37	8.74
Aasdhppt	30.83	28.11	32.26	26.06	23.65	24.29
Aass	3.12	2.15	1.44	1.82	2.04	1.16
Aatf	21.86	18.17	21.16	17.69	22.38	15.36
Aatk	9.09	8.13	11.34	11.8	9.62	9.28
AB041803	37.81	35.31	37	38.29	34.35	34.23
AB124611	6.94	9.54	5.05	2.16	21.15	4.07
Abat	11.86	11.65	7.07	10.35	8.9	7.33
Abca1	73.42	65.12	95.37	87.88	67.49	74.33
Abca12	0.03	0.01	0.02	0.03	0.02	0.01
Abca13	0.04	0.06	0.03	0.03	0.16	0.12
Abca14	0.03	0.02	0.03	0.04	0.02	0.02
Abca15	0.03	0.02	0.03	0.04	0.02	0.02
Abca16	0.06	0.05	0.08	0.09	0.05	0.05
Abca17	0.03	0.02	0.03	0.04	0.05	0.02
Abca2	29.91	33.78	28.63	36.43	29.17	42.11
Abca3	20.19	20.74	18.55	21.24	22.61	19.57
Abca4	1.17	1.32	1.77	0.52	0.46	0.87
Abca5	14.77	14.15	13.34	6.46	6.5	5.39
Abca6	9.85	9.09	5.74	10.73	11.43	10.66
Abca7	9.73	9.9	12.71	11.79	11.7	11.62
Abca8a	88.3	85.94	61.97	70.75	79.46	58.19
Abca8b	19.6	15.59	14.1	12.97	11.27	11.01
Abca9	26.61	26.23	16.81	16.34	34.84	19.32
Abcb10	25.74	26.66	28.65	20.94	17.98	22.07
Abcb11	2.13	0.07	0.04	0.18	0.19	0.16
Abcb1a	7.22	5	7.77	5.69	3.53	5.88
Abcb1b	14.09	12.82	11.38	8.7	12.89	10.3
Abcb4	2.51	2.18	2.24	0.99	1.46	1.05
Abcb5	0.04	0.04	0.05	0.06	0.03	0.03
Abcb6	17.71	21.69	20.14	27.1	22.31	22.53
Abcb7	25.36	21.92	28.78	16.9	16.75	19.85
Abcb8	73.14	88.27	88.05	60.87	59.08	82.85
Abcb9	15.07	19.71	18	18.25	14.54	16.12
Abcc1	29.58	37.95	26.29	34.53	36.04	30.14
Abcc10	5.58	7.81	7.13	12.84	6.88	11.74
Abcc12	0.06	0.11	0.04	0.1	0.06	0.05
Abcc2	1.44	0.24	0.28	0.49	0.55	0.38
Abcc3	2.51	1.86	1.2	0.8	2.8	1.21
Abcc4	7.99	7.92	10.35	9.85	9.03	14.22
Abcc5	31.4	30.97	23.96	31.39	31.7	26.58
Abcc6	0.34	0.05	0.04	0.14	0.21	0.28
Abcc8	0.8	0.41	0.5	0.58	0.19	0.32
Abcc9	68.34	84.75	58.35	74.64	69.47	65.16
Abcd1	20.84	24.07	18.13	21.33	23.84	22.95
Abcd2	54.46	55.45	45.95	32.37	28.12	19.92
Abcd3	173.1	176.86	278.87	197.14	175.73	237.23
Abcd4	12.19	17.9	15.5	16.91	16.04	18.48
Abce1	65.37	60.52	69.44	62.03	66.09	59.36
Abcf1	50.62	42.3	58.42	45.3	46.24	45.37
Abcf2	40.3	39.91	48.42	43.08	40.79	41
Abcf3	30.47	31	35.65	38.62	33.69	36.59
Abcg1	3.04	2.18	5.32	8	7.75	5.06
Abcg2	22.06	18.77	20.76	18.56	15	19.19
Abcg3	2.85	2.89	2.22	0.75	2.73	2.24
Abcg4	0.87	0.96	0.79	1.74	1.22	1.12
Abcg5	0.45	0.06	0.08	0.1	0.06	0.21
Abcg8	0.43	0.14	0.18	0.2	0.12	0.17
Abhd1	51.68	52.05	101.15	2.9	3.88	4.01
Abhd10	10.8	11.44	15.5	10.7	9.67	12.96
Abhd11	74.99	82.1	97.93	65.72	69.62	84.62
Abhd11os	5.26	3.77	2.7	2.49	1.47	1.3
Abhd12	57.76	56.69	78.62	60.69	61.01	53.98
Abhd12b	0.15	0.13	0.2	0.23	0.14	0.12
Abhd13	22.71	19.85	21.64	19.72	18.88	19.75
Abhd14a	13.15	11.6	10.32	16.34	18.75	14.91
Abhd14b	18.64	23.39	18.06	38.54	43.62	36.78
Abhd15	21.82	25.82	42.01	58.7	36.7	41.15
Abhd16a	55.56	65.3	67.82	55.89	56.54	62.1
Abhd16b	0.08	0.07	0.23	0.14	0.08	0.07
Abhd17a	55.46	54.14	61.77	46.94	38.67	51.37
Abhd17b	32.79	32.76	37.22	28.91	32.9	29.06
Abhd17c	22.05	23.28	36.29	23.09	19.22	24.62
Abhd2	22.38	22.26	17.9	22.84	28.81	21.61
Abhd3	19.25	16.78	15.96	3.49	3.75	4.43
Abhd4	51.95	69.04	56.96	73.98	75.88	72.53
Abhd5	78.56	74.13	127.06	110.47	72.84	94.6
Abhd6	19.44	17.9	29.58	27.89	21.43	29.39
Abhd8	7.5	12.09	7	8.37	9	7.42
Abi1	48.07	46.31	43.18	38.72	47.73	40.95
Abi2	15.01	15.42	12.53	15.1	16.89	12.05
Abi3	4.13	4.72	5.26	5.61	8.96	6.37
Abi3bp	27.61	26.6	16.05	26.43	26.24	27
Abl1	18.57	23.27	16.5	28.48	25.93	26.1
Abl2	10.7	9.52	11.14	14.8	13.9	14.39
Ablim1	61.97	60.73	73.9	67.12	59.29	77.45
Ablim2	4.03	2.96	3.98	3.7	2.47	2.6
Ablim3	22.32	23.12	25.64	21.99	17.17	29.08
Abo	0.17	0.14	0.24	0.27	0.16	0.15
Abr	12.31	14.8	10.08	13.57	17.26	12.34
Abra	2.05	1.52	1.14	4.16	4.58	4.5
Abracl	27.02	34.06	28.99	36.82	41.55	31.37
Abt1	4.96	5.56	7.34	6.06	5.9	6.36
Abtb1	15.27	20.22	11.68	13.63	17.22	15.94
Abtb2	6.03	10.44	6.27	14.65	13.16	10.23
Acaa1a	90.6	118.3	127.89	112.9	108.41	110.28
Acaa1b	41.99	77.24	91.38	64.01	44.45	82.05
Acaa2	1850.83	2466.53	2449.27	1498.92	1598.01	1769.08
Acaca	1683.07	1447.02	576.18	464.01	375.94	1213.59
Acacb	322.51	319.4	397.19	367.52	197.6	398.87
Acad10	27.67	38.68	34.62	36.14	33.64	28.99
Acad11	164.68	219.51	387.07	219.33	197.66	213.19
Acad12	24.29	31.9	34.42	30.14	29.41	26.07
Acad8	57.95	73.25	74.05	42.67	41.23	50
Acad9	42.11	44.79	47.42	37.65	36.54	40.38
Acadl	651.61	732.89	1149.84	1634.93	1013	1395.55
Acadm	1324.96	1549.79	2097.39	1362.12	1349.81	1403.06
Acads	262.2	325.06	396.19	291.66	287.68	330.7
Acadsb	169.35	166.63	182	182.04	169.52	170.6
Acadvl	1398.74	1889.62	2109.56	1428.37	1497.47	1778.73
Acan	0.23	0.28	0.3	2.01	2.48	2.29
Acap1	1.47	1.79	1.03	1.39	4.77	1.91
Acap2	36.42	34.29	29.82	25.19	31.23	25.69
Acap3	7.71	8.62	8.09	10.64	9.35	9.71
Acat1	367.26	384.74	485.57	356.1	343.73	356.76
Acat2	224.75	203.82	228.12	181.63	164.43	210.13
Acat3	6.43	7.86	6.51	22.06	16.27	5.71
Acbd3	36.66	32.1	38.92	30.83	32.7	34.17
Acbd4	96.1	96.8	81.48	62.86	64.88	73.68
Acbd5	80.47	69.56	93.89	58.01	60.69	62.42
Acbd6	26.42	28.6	30.18	22.58	22.92	27.73
Acbd7	0.37	0.62	0.49	0.56	0.67	0.29
Accs	3.57	6.06	4.05	4.51	5.06	4.49
Accsl	0.33	0.84	0.71	0.31	0.61	0.43
Acd	15.04	21.29	18.05	17.14	19.48	17.71
Ace	40.81	41.14	23.28	46.8	41.73	38.21
Ace2	0.41	0.41	0.6	0.32	0.49	0.53
Ace3	0.07	0.06	0.09	0.1	0.06	0.06
Acer1	0.06	0.05	0.08	0.09	0.06	0.05
Acer2	32.14	24.14	39.01	38.74	44.27	49.66
Acer3	11.61	10.86	10.06	8.13	11.11	9.66
Ache	1.53	0.62	3.65	3.89	1.21	0.81
Acin1	36.23	33.76	36.58	50.34	47.56	46.91
Ackr1	6.45	3.71	4.57	2.79	1.74	2.77
Ackr2	2.49	1.6	1.37	1.99	1.29	0.91
Ackr3	121.26	109.02	188.44	84.48	65.58	139.25
Ackr4	7.65	2.43	2.25	1.76	2.17	1.37
Acly	2711.4	1752.72	375.16	233.96	235.84	1339.19
Acmsd	0.45	0.76	0.17	0.1	0.24	0.2
Acn9	24.33	27.45	33.85	24.49	17.56	25.24
Acnat1	0.63	0.02	0.04	0.04	0.08	0.05
Acnat2	0.49	0.08	0.12	0.15	0.08	0.22
Aco1	152.36	163.81	145.49	136.61	121.6	151.5
Aco2	2341.64	3106.93	3164.48	3313.68	2981.66	3632.85
Acot1	17.02	24.4	39.78	33.28	26.7	21.32
Acot10	0.2	0.33	0.27	0.16	0.18	0.16
Acot11	223.17	267.49	165.84	55.29	49.18	173.8
Acot12	0.71	0.44	0.31	0.52	0.43	0.61
Acot13	202.83	206.77	261.39	201.42	200.19	210.09
Acot2	47.46	67.19	106.3	49.75	44.69	48.43
Acot3	0.51	0.76	0.53	0.98	0.98	0.32
Acot4	6.01	9.17	9.44	10.34	7.29	8.2
Acot5	0.2	0.09	0.27	0.31	0.09	0.33
Acot6	2.47	2.84	4.72	3.88	3.37	3.4
Acot7	21.77	12.62	22.23	24.67	16.9	17.08
Acot8	14.79	15.88	24.53	11.03	14.82	14.44
Acot9	95.26	87.09	95.28	81.7	75.76	79.94
Acox1	288.34	300.25	689.5	351.52	283.46	394.6
Acox2	3.1	1.64	0.61	0.74	0.84	1.18
Acox3	28.2	34.23	35.2	34.67	33.73	32.79
Acoxl	0.35	0.21	0.13	0.24	0.09	0.2
Acp1	20	21.86	23.91	31.12	32.94	33.94
Acp2	26.87	26.37	27.86	30.27	27.08	26.15
Acp5	226.06	182.02	265.51	195.13	158.25	171.38
Acp6	31.04	36.13	30.21	29.5	30.95	28.16
Acpp	0.66	0.78	0.59	0.59	1.51	0.53
Acpt	0.12	0.11	0.17	0.19	0.11	0.1
Acr	1.88	1.39	1.66	1.63	1.22	1.6
Acrbp	10.12	10.74	10.69	7.79	8.92	12.1
Acrv1	0.15	0.12	0.2	0.23	0.14	0.12
Acsbg1	2.3	1.9	3.84	1.48	0.48	0.8
Acsbg2	0.28	0.57	0.52	0.18	0.05	0.14
Acsf2	38.97	37.22	41.78	55.14	31.35	64.07
Acsf3	79.38	96.02	82.42	54.96	52.47	82.3
Acsl1	1128.82	1345.67	2092.15	1558.38	1451.11	1348.05
Acsl3	19.37	15.5	25.01	11.68	11.07	19.44
Acsl4	24.64	20.73	24.45	25.2	19.7	21.35
Acsl5	170.14	180.62	94.1	181.85	105.97	425.69
Acsl6	0.72	0.33	0.96	0.78	0.3	0.27
Acsm1	2.19	0.06	0.09	0.11	0.14	0.23
Acsm2	0.06	0.06	0.08	0.1	0.06	0.05
Acsm3	165.39	182.19	178.92	362.38	333.29	180.45
Acsm4	0.07	0.06	0.09	0.1	0.06	0.06
Acsm5	5.75	4.01	2.43	3.88	4.53	2.81
Acss1	82.45	114.08	140.73	113.9	103.75	99.61
Acss2	414.57	233.58	119.78	106.47	92.74	350.47
Acss2os	0.29	0.25	0.39	0.46	0.26	0.48
Acss3	68.92	75.57	70.64	141.72	127.54	114.75
Acta1	10.73	1.73	12.76	0.95	3.46	4.08
Acta2	1312.67	1978.36	854.03	2365.31	2223.81	1603.66
Actb	2133.77	2319.46	1702.84	2269.19	2879.31	1963.71
Actbl2	0.21	0.13	0.35	0.17	0.05	0.04
Actc1	183.31	0.19	22.43	36.12	0.71	1.44
Actg1	406.03	514.74	415.77	774.38	794.66	605.15
Actg2	52.4	79.39	24.37	60.75	60.88	43.22
Actl10	0.1	0.34	0.13	0.48	0.19	0.16
Actl11	0.11	0.04	0.05	0.05	0.03	0.03
Actl6a	22.46	21.51	23.92	21.87	24.28	23.13
Actl6b	0.2	0.25	0.65	0.31	0.09	0.08
Actl7a	0.1	0.08	0.13	0.16	0.09	0.09
Actl7b	0.33	0.27	0.29	0.34	0.2	0.17
Actl9	0.34	1.15	0.6	1.06	0.82	0.27
Actn1	80.06	117.9	56.09	266.91	156.32	134.63
Actn2	8.52	1.35	3.62	6.02	2.29	2.08
Actn3	1.45	0.46	2.87	0.31	0.32	1.1
Actn4	155.32	114.78	157.91	293.16	146.46	170.27
Actr10	30.17	30.03	29.64	24.33	26.53	24.71
Actr1a	94.01	101.4	88.59	95.04	97.3	105.68
Actr1b	74.21	78.5	71.06	71.46	70.43	78.91
Actr2	100.71	79.19	88.21	89.99	84.26	76.6
Actr3	150.53	155.72	160.19	132.27	161.16	142.76
Actr3b	1.15	1.86	2	1.94	0.96	0.93
Actr5	4.5	6.14	5.27	5.04	7.97	7.06
Actr6	20.13	19.17	23.91	18.52	20	19.85
Actr8	34.81	35.75	47.02	34.11	34.52	33.79
Actrt1	0.12	0.09	0.16	0.18	0.11	0.1
Actrt2	0.11	0.09	0.15	0.17	0.1	0.09
Actrt3	0.08	0.13	0.21	0.13	0.07	0.07
Acvr1	9.54	9.58	9.67	20.13	11.7	12.25
Acvr1b	7.77	8.51	8.02	8.5	10.82	9.43
Acvr1c	61.68	60.3	95.41	62.89	47.76	44.92
Acvr2a	18.72	18.8	23.13	14.99	14.99	15.71
Acvr2b	2.57	4.42	2.49	3.63	2.99	3.24
Acvrl1	21.52	19.62	21.03	19.64	20.32	22.83
Acy1	7.79	6.93	8.25	9.19	11.15	7.43
Acy3	19.26	20.05	17.27	19.5	19.27	19.99
Acyp1	31.81	34.98	34.52	30.55	40.81	38.79
Acyp2	138.94	140.86	180.95	97.16	81.84	136.72
Ada	6.31	7.49	3.43	1.68	2.66	2.16
Adad1	0.08	0.06	0.1	0.11	0.07	0.06
Adad2	0.08	0.07	0.1	0.13	0.07	0.13
Adal	19.59	16.88	18.62	9.89	9.86	11.57
Adam10	46.54	30.97	37.74	32.5	31.75	31.26
Adam11	1.8	1.68	1.32	6.03	3.1	4.87
Adam12	15.83	14.85	37.92	29.72	22.16	27.59
Adam15	31.15	36.66	23.69	46.39	52.6	44.92
Adam17	36.43	31.73	37.15	31.36	29.92	33.67
Adam18	0.06	0.05	0.08	0.09	0.12	0.05
Adam19	9.49	8.97	6.51	12.64	8.49	9.97
Adam1a	4.77	5.2	4.58	7.45	6.47	7.78
Adam1b	0.08	0.07	0.22	0.13	0.07	0.07
Adam2	0.17	0.05	0.16	0.09	0.05	0.05
Adam20	0.06	0.05	0.07	0.09	0.05	0.05
Adam21	0.65	0.41	0.39	0.63	0.18	0.2
Adam22	4.18	2.96	4.3	2.99	2.55	2.66
Adam23	6.85	5.5	6.96	4.61	3.61	4.33
Adam24	0.05	0.05	0.06	0.08	0.05	0.04
Adam25	0.06	0.05	0.07	0.08	0.05	0.05
Adam26a	0.06	0.05	0.08	0.09	0.05	0.05
Adam26b	0.06	0.05	0.08	0.09	0.06	0.05
Adam28	0.22	0.14	0.23	0.27	0.16	0.14
Adam29	0.05	0.05	0.07	0.08	0.05	0.04
Adam3	0.11	0.09	0.15	0.17	0.15	0.09
Adam30	0.62	0.47	0.25	0.2	0.12	0.16
Adam32	0.12	0.15	0.32	0.19	0.11	0.19
Adam33	11.2	14.97	6.31	13.94	11.22	9.64
Adam34	0.06	0.05	0.07	0.09	0.05	0.05
Adam39	0.06	0.05	0.08	0.09	0.06	0.05
Adam4	7.06	8.06	6.14	6.2	6.78	6.85
Adam5	0.94	0.94	0.63	1.08	0.58	0.88
Adam6a	0.06	0.05	0.07	0.09	0.05	0.05
Adam6b	0.06	0.06	0.08	0.1	0.24	0.05
Adam7	0.04	0.04	0.05	0.06	0.04	0.03
Adam8	2.75	3.79	1.33	2.24	6.67	2.15
Adam9	56.41	48.92	55.52	53.56	57.22	55.09
Adamdec1	0.61	0.66	0.08	0.09	0.06	0.1
Adamts1	57.13	36.42	36.88	58.28	50.94	52.57
Adamts10	35.7	44.44	23	35.6	33.17	33.44
Adamts12	14.53	14.26	12.17	16.25	13.03	17.63
Adamts13	0.15	0.12	0.2	0.23	0.17	0.12
Adamts14	1.19	1.2	1.02	1.54	0.99	1.33
Adamts15	12.7	10.71	7.69	25.79	18.43	12.05
Adamts16	0.4	0.52	0.3	0.27	0.13	0.69
Adamts17	0.56	0.51	0.19	0.63	0.72	1.19
Adamts18	0.26	0.07	0.07	0.04	0.08	0.12
Adamts19	1.45	0.66	0.45	0.43	0.41	0.49
Adamts2	24.23	26.37	15.02	35.34	29.11	33.05
Adamts20	2.47	1.3	1.3	1.23	0.76	0.98
Adamts3	0.9	0.7	0.41	0.81	1.27	0.9
Adamts4	1.59	1.28	1.24	2.02	1.63	2.43
Adamts5	21.35	18.59	11.8	17.1	16.04	14.84
Adamts6	8.71	11.03	4.77	6.19	7.29	6.51
Adamts7	1.55	1.58	1.23	1.63	0.76	1.13
Adamts8	6.85	7.81	3.41	12.78	6.95	7.51
Adamts9	23.56	17.86	20.81	31.55	27.17	33.71
Adamtsl1	4.28	3.76	2.78	4.21	4.16	4.76
Adamtsl2	2.35	1.84	1.24	6.07	4.72	3.6
Adamtsl3	20.22	20.07	13.88	21.99	20.46	19.78
Adamtsl4	6.88	7.78	3.11	11.48	7.37	6.4
Adamtsl5	13.63	17.22	8.09	19.47	15.27	11.3
Adap1	15.45	12.99	9.63	3.94	9.18	8.38
Adap2	8.19	7.48	5.97	9.87	9.35	15.29
Adar	10.25	10.99	9.76	13.11	16.11	18.44
Adarb1	21.56	26.24	16.15	32.24	28.13	24.12
Adarb2	0.18	0.34	0.2	0.18	0.08	0.1
Adat1	2.73	3.85	3.59	4.3	3.73	3.22
Adat2	6.14	6.35	9.33	5.15	5.1	5.58
Adat3	1.31	1.39	3.07	4.29	3.58	3.46
Adc	4.28	5.72	2.49	3.06	2.48	2.02
Adck1	32.85	36.23	37.82	30.51	32.15	35.01
Adck2	10.24	14.38	9.23	13.76	11.71	14.06
Adck3	395.75	458.54	431.51	581.62	561.26	452.71
Adck4	16.65	21.68	18.26	17.59	14.65	19.14
Adck5	4.38	6.1	4.97	7.58	6.78	4.74
Adcy1	22.7	23.23	11.58	0.82	0.33	0.39
Adcy10	5.8	4.18	2.24	0.69	0.69	3.96
Adcy2	1.21	0.57	1	0.64	0.76	0.6
Adcy3	39.14	48.9	121.17	151.31	90.83	136.99
Adcy4	10.1	8.42	9.93	14.65	14.16	17.09
Adcy5	35.34	55.21	26.18	107.13	71.94	52.98
Adcy6	61.08	69.48	72.95	98.34	78.31	107.94
Adcy7	26.02	34.55	13.1	22.6	31	22.89
Adcy8	0.2	0.12	0.34	0.31	0.16	0.1
Adcy9	22.09	34.06	32.35	31.04	23.67	26.75
Adcyap1	0.14	0.06	0.09	0.45	0.07	0.06
[truncated: 22,055 more rows]
