# Supplementary material for: Map2k6 is a potent genetic modifier of arterial rupture in vascular Ehlers-Danlos syndrome mice
Source: JCI Insight. 2025 Jan 21;10(5):e187315. doi: 10.1172/jci.insight.187315 (PMC11949044; doi:10.1172/jci.insight.187315)
Supplement: Supplemental table 3 [file jciinsight-10-187315-s010.xlsx]

## Sheet: Sheet1
Supplemental Table 3
	Control (Col3a1+/+)	vEDS (Col3a1G938D/+)
Observed
Map2k6 +/+	5	34
Map2k6 +/-	0	18
Expected
Map2k6 +/+	8	21
Map2k6 +/-	8	21
