# Supplementary material for: Map2k6 is a potent genetic modifier of arterial rupture in vascular Ehlers-Danlos syndrome mice
Source: JCI Insight. 2025 Jan 21;10(5):e187315. doi: 10.1172/jci.insight.187315 (PMC11949044; doi:10.1172/jci.insight.187315)
Supplement: Supporting data values [file jciinsight-10-187315-s011.xlsx]

## Sheet: Survival Fig 1 and  Sup. Fig 1
Background	Genotype	Sex	ID	DOB	Age at End date	End date	End Code
C57BL/6J	WT	Female	188	2018-01-28	68	2018-04-06	0
C57BL/6J	WT	Female	220	2018-02-05	78	2018-04-24	0
C57BL/6J	WT	Female	221	2018-02-05	78	2018-04-24	0
C57BL/6J	WT	Female	402	2019-03-13	34	2019-04-16	0
C57BL/6J	WT	Female	404	2019-03-13	34	2019-04-16	0
C57BL/6J	WT	Female	406	2019-03-13	34	2019-04-16	0
C57BL/6J	WT	Female	411	2018-04-26	30	2018-05-26	0
C57BL/6J	WT	Female	418	2018-04-26	35	2018-05-31	0
C57BL/6J	WT	Female	421	2018-04-26	35	2018-05-31	0
C57BL/6J	WT	Female	504	2018-06-13	26	2018-07-09	0
C57BL/6J	WT	Female	505	2018-06-13	26	2018-07-09	0
C57BL/6J	WT	Female	506	2018-06-13	26	2018-07-09	0
C57BL/6J	WT	Female	541	2018-06-17	45	2018-08-01	0
C57BL/6J	WT	Female	717	2018-08-28	60	2018-10-27	0
C57BL/6J	WT	Female	718	2018-08-28	60	2018-10-27	0
C57BL/6J	WT	Female	719	2018-08-28	60	2018-10-27	0
C57BL/6J	WT	Female	721	2018-08-28	58	2018-10-25	0
C57BL/6J	WT	Female	722	2018-08-28	58	2018-10-25	0
C57BL/6J	WT	Female	723	2018-08-28	58	2018-10-25	0
C57BL/6J	WT	Female	729	2018-09-07	55	2018-11-01	0
C57BL/6J	WT	Female	730	2018-09-07	55	2018-11-01	0
C57BL/6J	WT	Female	731	2018-09-03	59	2018-11-01	0
C57BL/6J	WT	Female	732	2018-09-03	59	2018-11-01	0
C57BL/6J	WT	Female	804	2018-10-11	28	2018-11-08	0
C57BL/6J	WT	Female	805	2018-10-11	28	2018-11-08	0
C57BL/6J	WT	Female	980	2018-12-01	35	2019-01-05	0
C57BL/6J	WT	Female	981	2018-12-01	35	2019-01-05	0
C57BL/6J	WT	Female	982	2018-12-01	35	2019-01-05	0
C57BL/6J	WT	Female	983	2018-12-01	35	2019-01-05	0
C57BL/6J	WT	Female	985	2018-12-01	35	2019-01-05	0
C57BL/6J	WT	Female	1015	2018-12-03	50	2019-01-22	0
C57BL/6J	WT	Female	1018	2018-12-02	50	2019-01-21	0
C57BL/6J	WT	Female	1022	2018-12-09	51	2019-01-29	0
C57BL/6J	WT	Female	1023	2018-12-09	51	2019-01-29	0
C57BL/6J	WT	Female	1025	2018-12-09	51	2019-01-29	0
C57BL/6J	WT	Female	1031	2018-12-16	88	2019-03-14	0
C57BL/6J	WT	Female	1032	2018-12-16	88	2019-03-14	0
C57BL/6J	WT	Female	1033	2018-12-16	88	2019-03-14	0
C57BL/6J	WT	Female	1035	2018-12-16	88	2019-03-14	0
C57BL/6J	WT	Female	1045	2018-12-20	60	2019-02-18	0
C57BL/6J	WT	Female	1046	2018-12-20	60	2019-02-18	0
C57BL/6J	WT	Female	1047	2018-12-20	60	2019-02-18	0
C57BL/6J	WT	Female	1048	2018-12-20	60	2019-02-18	0
C57BL/6J	WT	Female	1049	2018-12-20	60	2019-02-18	0
C57BL/6J	WT	Female	1050	2018-12-20	60	2019-02-18	0
C57BL/6J	WT	Female	1051	2018-12-20	60	2019-02-18	0
C57BL/6J	WT	Female	1052	2018-12-20	60	2019-02-18	0
C57BL/6J	WT	Female	1053	2018-12-20	60	2019-02-18	0
C57BL/6J	WT	Female	1212	2019-01-23	90	2019-04-23	0
C57BL/6J	WT	Female	1217	2019-01-20	30	2019-02-19	0
C57BL/6J	WT	Female	1218	2019-01-20	30	2019-02-19	0
C57BL/6J	WT	Female	1219	2019-01-20	30	2019-02-19	0
C57BL/6J	WT	Female	1227	2019-01-26	63	2019-03-30	0
C57BL/6J	WT	Female	1228	2019-01-26	63	2019-03-30	0
C57BL/6J	WT	Female	1294	2019-02-14	61	2019-04-16	0
C57BL/6J	WT	Female	1296	2019-02-14	61	2019-04-16	0
C57BL/6J	WT	Female	1297	2019-02-14	61	2019-04-16	0
C57BL/6J	WT	Female	1298	2019-02-14	61	2019-04-16	0
C57BL/6J	WT	Female	1387	2019-03-10	90	2019-06-08	0
C57BL/6J	WT	Female	1388	2019-03-10	90	2019-06-08	0
C57BL/6J	WT	Female	1389	2019-03-10	90	2019-06-08	0
C57BL/6J	WT	Female	1390	2019-03-10	90	2019-06-08	0
C57BL/6J	WT	Female	1391	2019-03-10	40	2019-04-19	0
C57BL/6J	WT	Female	1394	2019-03-10	108	2019-06-26	0
C57BL/6J	WT	Female	1397	2019-03-10	108	2019-06-26	0
C57BL/6J	WT	Female	1398	2019-03-10	108	2019-06-26	0
C57BL/6J	WT	Female	1399	2019-03-10	108	2019-06-26	0
C57BL/6J	WT	Female	1401	2019-03-10	108	2019-06-26	0
C57BL/6J	WT	Female	1434	2019-03-27	90	2019-06-25	0
C57BL/6J	WT	Female	1435	2019-03-27	90	2019-06-25	0
C57BL/6J	WT	Female	1473	2019-04-08	28	2019-05-06	0
C57BL/6J	WT	Female	1474	2019-04-08	28	2019-05-06	0
C57BL/6J	wt	Female	1591	2019-05-09	106	2019-08-23	0
C57BL/6J	wt	Female	1592	2019-05-09	106	2019-08-23	0
C57BL/6J	wt	Female	1594	2019-05-09	106	2019-08-23	0
C57BL/6J	wt	Female	1595	2019-05-09	106	2019-08-23	0
C57BL/6J	wt	Female	1596	2019-05-09	106	2019-08-23	0
C57BL/6J	wt	Female	1597	2019-05-09	106	2019-08-23	0
C57BL/6J	WT	Female	1677	2019-06-01	27	2019-06-28	0
C57BL/6J	WT	Female	1680	2019-06-01	25	2019-06-26	0
C57BL/6J	WT	Female	1724	2019-06-19	90	2019-09-17	0
C57BL/6J	WT	Female	1725	2019-06-19	90	2019-09-17	0
C57BL/6J	WT	Female	1756	2019-07-01	87	2019-09-26	0
C57BL/6J	WT	Female	1760	2019-07-01	87	2019-09-26	0
C57BL/6J	WT	Female	1782	2019-07-08	60	2019-09-06	0
C57BL/6J	WT	Female	1794	2019-07-06	82	2019-09-26	0
C57BL/6J	WT	Female	1869	2019-08-16	60	2019-10-15	0
C57BL/6J	WT	Female	1887	2019-08-18	61	2019-10-18	0
C57BL/6J	WT	Female	1888	2019-08-18	61	2019-10-18	0
C57BL/6J	WT	Female	1891	2019-08-19	58	2019-10-16	0
C57BL/6J	WT	Female	1897	2019-08-18	63	2019-10-20	0
C57BL/6J	WT	Female	1898	2019-08-18	63	2019-10-20	0
C57BL/6J	WT	Female	1925	2019-08-19	62	2019-10-20	0
C57BL/6J	WT	Female	1927	2019-08-19	62	2019-10-20	0
C57BL/6J	WT	Female	1942	2019-09-05	60	2019-11-04	0
C57BL/6J	WT	Female	1943	2019-09-05	60	2019-11-04	0
C57BL/6J	WT	Female	1944	2019-09-05	60	2019-11-04	0
C57BL/6J	WT	Female	1945	2019-09-05	60	2019-11-04	0
C57BL/6J	WT	Female	1981	2019-09-18	58	2019-11-15	0
C57BL/6J	WT	Female	1982	2019-09-18	58	2019-11-15	0
C57BL/6J	WT	Female	1989	2019-09-18	60	2019-11-17	0
C57BL/6J	WT	Female	1991	2019-09-18	60	2019-11-17	0
C57BL/6J	WT	Female	1998	2019-09-18	62	2019-11-19	0
C57BL/6J	WT	Female	2002	2019-09-18	62	2019-11-19	0
C57BL/6J	WT	Female	2009	2019-09-18	30	2019-10-18	0
C57BL/6J	WT	Female	2010	2019-09-18	30	2019-10-18	0
C57BL/6J	WT	Female	2011	2019-09-18	30	2019-10-18	0
C57BL/6J	WT	Female	2012	2019-09-18	30	2019-10-18	0
C57BL/6J	WT	Female	2014	2019-09-18	62	2019-11-19	0
C57BL/6J	WT	Female	2016	2019-09-18	62	2019-11-19	0
C57BL/6J	WT	Female	2020	2019-09-20	30	2019-10-20	0
C57BL/6J	WT	Female	2021	2019-09-20	30	2019-10-20	0
C57BL/6J	WT	Female	2022	2019-09-20	30	2019-10-20	0
C57BL/6J	WT	Female	2024	2019-09-20	30	2019-10-20	0
C57BL/6J	WT	Female	2029	2019-09-18	60	2019-11-17	0
C57BL/6J	WT	Female	2030	2019-09-18	60	2019-11-17	0
C57BL/6J	WT	Female	2032	2019-09-18	60	2019-11-17	0
C57BL/6J	WT	Female	2033	2019-09-18	60	2019-11-17	0
C57BL/6J	WT	Female	2039	2019-09-18	60	2019-11-17	0
C57BL/6J	WT	Female	2040	2019-09-18	60	2019-11-17	0
C57BL/6J	WT	Female	2042	2019-09-18	60	2019-11-17	0
C57BL/6J	WT	Female	2065	2019-10-08	60	2019-12-07	0
C57BL/6J	WT	Female	2067	2019-10-08	60	2019-12-07	0
C57BL/6J	WT	Female	2068	2019-10-08	60	2019-12-07	0
C57BL/6J	WT	Female	2069	2019-10-08	60	2019-12-07	0
C57BL/6J	WT	Female	2070	2019-10-08	60	2019-12-07	0
C57BL/6J	WT	Female	2075	2019-10-08	60	2019-12-07	0
C57BL/6J	WT	Female	2076	2019-10-08	60	2019-12-07	0
C57BL/6J	WT	Female	2077	2019-10-08	60	2019-12-07	0
C57BL/6J	WT	Female	2078	2019-10-08	60	2019-12-07	0
C57BL/6J	WT	Female	2084	2019-10-08	60	2019-12-07	0
C57BL/6J	WT	Female	2085	2019-10-08	60	2019-12-07	0
C57BL/6J	WT	Female	2087	2019-10-08	60	2019-12-07	0
C57BL/6J	WT	Female	2089	2019-10-08	60	2019-12-07	0
C57BL/6J	WT	Female	2097	2019-10-10	60	2019-12-09	0
C57BL/6J	WT	Female	2098	2019-10-10	60	2019-12-09	0
C57BL/6J	WT	Female	2145	2019-10-10	60	2019-12-09	0
C57BL/6J	WT	Female	2146	2019-10-10	60	2019-12-09	0
C57BL/6J	WT	Female	2147	2019-10-10	60	2019-12-09	0
C57BL/6J	WT	Female	2148	2019-10-10	60	2019-12-09	0
C57BL/6J	WT	Female	2154	2019-10-09	60	2019-12-08	0
C57BL/6J	WT	Female	2155	2019-10-09	60	2019-12-08	0
C57BL/6J	WT	Female	2156	2019-10-09	60	2019-12-08	0
C57BL/6J	WT	Female	2157	2019-10-09	60	2019-12-08	0
C57BL/6J	WT	Female	2158	2019-10-09	60	2019-12-08	0
C57BL/6J	WT	Female	2159	2019-10-09	60	2019-12-08	0
C57BL/6J	WT	Female	2160	2019-10-09	60	2019-12-08	0
C57BL/6J	WT	Female	2161	2019-10-09	60	2019-12-08	0
C57BL/6J	WT	Female	2163	2019-10-09	58	2019-12-06	0
C57BL/6J	WT	Female	2164	2019-10-09	60	2019-12-08	0
C57BL/6J	WT	Female	2177	2019-10-11	60	2019-12-10	0
C57BL/6J	WT	Female	2182	2019-10-17	50	2019-12-06	0
C57BL/6J	WT	Female	2186	2019-10-19	60	2019-12-18	0
C57BL/6J	WT	Female	2188	2019-10-19	60	2019-12-18	0
C57BL/6J	WT	Female	2190	2019-10-19	60	2019-12-18	0
C57BL/6J	WT	Female	2195	2019-10-19	60	2019-12-18	0
C57BL/6J	WT	Female	2197	2019-10-19	60	2019-12-18	0
C57BL/6J	WT	Female	2198	2019-10-19	60	2019-12-18	0
C57BL/6J	WT	Male	176	2018-01-28	86	2018-04-24	0
C57BL/6J	WT	Male	178	2018-01-28	86	2018-04-24	0
C57BL/6J	WT	Male	179	2018-01-28	86	2018-04-24	0
C57BL/6J	WT	Male	180	2018-01-28	86	2018-04-24	0
C57BL/6J	WT	Male	181	2018-01-28	86	2018-04-24	0
C57BL/6J	WT	Male	182	2018-01-28	86	2018-04-24	0
C57BL/6J	WT	Male	183	2018-01-28	86	2018-04-24	0
C57BL/6J	WT	Male	184	2018-01-28	86	2018-04-24	0
C57BL/6J	WT	Male	222	2018-02-05	78	2018-04-24	0
C57BL/6J	WT	Male	224	2018-02-05	78	2018-04-24	0
C57BL/6J	WT	Male	225	2018-02-05	78	2018-04-24	0
C57BL/6J	WT	Male	226	2018-02-05	78	2018-04-24	0
C57BL/6J	WT	Male	227	2018-02-05	78	2018-04-24	0
C57BL/6J	WT	Male	229	2018-02-05	78	2018-04-24	0
C57BL/6J	WT	Male	404	2018-04-26	30	2018-05-26	0
C57BL/6J	WT	Male	405	2018-04-26	30	2018-05-26	0
C57BL/6J	WT	Male	407	2018-04-26	30	2018-05-26	0
C57BL/6J	WT	Male	409	2018-04-26	30	2018-05-26	0
C57BL/6J	WT	Male	416	2018-04-26	35	2018-05-31	0
C57BL/6J	WT	Male	417	2018-04-26	35	2018-05-31	0
C57BL/6J	WT	Male	419	2018-04-26	35	2018-05-31	0
C57BL/6J	WT	Male	492	2018-06-10	29	2018-07-09	0
C57BL/6J	WT	Male	500	2018-06-13	26	2018-07-09	0
C57BL/6J	WT	Male	501	2018-06-13	26	2018-07-09	0
C57BL/6J	WT	Male	502	2018-06-13	26	2018-07-09	0
C57BL/6J	WT	Male	503	2018-06-13	26	2018-07-09	0
C57BL/6J	WT	Male	543	2018-06-17	45	2018-08-01	0
C57BL/6J	WT	Male	544	2018-06-17	45	2018-08-01	0
C57BL/6J	WT	Male	708	2018-08-26	60	2018-10-25	0
C57BL/6J	WT	Male	710	2018-08-26	60	2018-10-25	0
C57BL/6J	WT	Male	712	2018-08-26	60	2018-10-25	0
C57BL/6J	WT	Male	714	2018-08-27	36	2018-10-02	0
C57BL/6J	WT	Male	715	2018-08-27	36	2018-10-02	0
C57BL/6J	WT	Male	735	2018-09-03	59	2018-11-01	0
C57BL/6J	WT	Male	725	2018-09-07	60	2018-11-06	0
C57BL/6J	WT	Male	726	2018-09-07	60	2018-11-06	0
C57BL/6J	WT	Male	727	2018-09-07	60	2018-11-06	0
C57BL/6J	WT	Male	728	2018-09-07	60	2018-11-06	0
C57BL/6J	WT	Male	976	2018-12-01	35	2019-01-05	0
C57BL/6J	WT	Male	977	2018-12-01	35	2019-01-05	0
C57BL/6J	WT	Male	978	2018-12-01	35	2019-01-05	0
C57BL/6J	WT	Male	1019	2018-12-09	50	2019-01-28	0
C57BL/6J	WT	Male	1026	2018-12-16	60	2019-02-14	0
C57BL/6J	WT	Male	1027	2018-12-16	60	2019-02-14	0
C57BL/6J	WT	Male	1028	2018-12-16	60	2019-02-14	0
C57BL/6J	WT	Male	1029	2018-12-16	60	2019-02-14	0
C57BL/6J	WT	Male	1037	2018-12-20	84	2019-03-14	0
C57BL/6J	WT	Male	1038	2018-12-20	84	2019-03-14	0
C57BL/6J	WT	Male	1039	2018-12-20	84	2019-03-14	0
C57BL/6J	WT	Male	1041	2018-12-20	84	2019-03-14	0
C57BL/6J	WT	Male	1042	2018-12-20	84	2019-03-14	0
C57BL/6J	WT	Male	1043	2018-12-20	84	2019-03-14	0
C57BL/6J	WT	Male	1118	2019-01-02	71	2019-03-14	0
C57BL/6J	WT	Male	1208	2019-01-23	90	2019-04-23	0
C57BL/6J	WT	Male	1209	2019-01-23	90	2019-04-23	0
C57BL/6J	WT	Male	1223	2019-01-26	63	2019-03-30	0
C57BL/6J	WT	Male	1225	2019-01-26	63	2019-03-30	0
C57BL/6J	WT	Male	1289	2019-02-14	61	2019-04-16	0
C57BL/6J	WT	Male	1293	2019-02-14	61	2019-04-16	0
C57BL/6J	WT	Male	1380	2019-03-10	43	2019-04-22	0
C57BL/6J	WT	Male	1381	2019-03-10	50	2019-04-29	0
C57BL/6J	WT	Male	1383	2019-03-10	50	2019-04-29	0
C57BL/6J	WT	Male	1385	2019-03-10	50	2019-04-29	0
C57BL/6J	WT	Male	411	2019-03-13	50	2019-05-02	0
C57BL/6J	WT	Male	1420	2019-03-22	50	2019-05-11	0
C57BL/6J	WT	Male	1423	2019-03-22	50	2019-05-11	0
C57BL/6J	WT	Male	1471	2019-04-08	28	2019-05-06	0
C57BL/6J	WT	Male	1472	2019-04-08	28	2019-05-06	0
C57BL/6J	wt	Male	1590	2019-05-09	35	2019-06-13	0
C57BL/6J	WT	Male	1867	2019-08-16	60	2019-10-15	0
C57BL/6J	WT	Male	1921	2019-08-19	62	2019-10-20	0
C57BL/6J	WT	Male	1923	2019-08-19	62	2019-10-20	0
C57BL/6J	WT	Male	1924	2019-08-19	62	2019-10-20	0
C57BL/6J	WT	Male	1937	2019-09-05	60	2019-11-04	0
C57BL/6J	WT	Male	1939	2019-09-05	60	2019-11-04	0
C57BL/6J	WT	Male	1946	2019-09-06	60	2019-11-05	0
C57BL/6J	WT	Male	1972	2019-09-18	60	2019-11-17	0
C57BL/6J	WT	Male	1973	2019-09-18	60	2019-11-17	0
C57BL/6J	WT	Male	1974	2019-09-18	60	2019-11-17	0
C57BL/6J	WT	Male	1975	2019-09-18	60	2019-11-17	0
C57BL/6J	WT	Male	1977	2019-09-18	62	2019-11-19	0
C57BL/6J	WT	Male	1978	2019-09-18	62	2019-11-19	0
C57BL/6J	WT	Male	1986	2019-09-18	58	2019-11-15	0
C57BL/6J	WT	Male	1996	2019-09-18	60	2019-11-17	0
C57BL/6J	WT	Male	2013	2019-09-18	60	2019-11-17	0
C57BL/6J	WT	Male	2025	2019-09-18	62	2019-11-19	0
C57BL/6J	WT	Male	2026	2019-09-18	62	2019-11-19	0
C57BL/6J	WT	Male	2038	2019-09-18	60	2019-11-17	0
C57BL/6J	WT	Male	2018	2019-09-20	60	2019-11-19	0
C57BL/6J	WT	Male	2019	2019-09-20	60	2019-11-19	0
C57BL/6J	WT	Male	2043	2019-09-20	60	2019-11-19	0
C57BL/6J	WT	Male	2061	2019-10-08	41	2019-11-18	0
C57BL/6J	WT	Male	2071	2019-10-08	60	2019-12-07	0
C57BL/6J	WT	Male	2073	2019-10-08	60	2019-12-07	0
C57BL/6J	WT	Male	2150	2019-10-09	58	2019-12-06	0
C57BL/6J	WT	Male	2151	2019-10-09	58	2019-12-06	0
C57BL/6J	WT	Male	2153	2019-10-09	58	2019-12-06	0
C57BL/6J	WT	Male	2092	2019-10-10	41	2019-11-20	0
C57BL/6J	WT	Male	2093	2019-10-10	41	2019-11-20	0
C57BL/6J	WT	Male	2141	2019-10-10	51	2019-11-30	0
C57BL/6J	WT	Male	2143	2019-10-10	51	2019-11-30	0
C57BL/6J	WT	Male	2144	2019-10-10	51	2019-11-30	0
C57BL/6J	WT	Male	2173	2019-10-10	60	2019-12-09	0
C57BL/6J	WT	Male	2174	2019-10-11	60	2019-12-10	0
C57BL/6J	WT	Male	2175	2019-10-11	60	2019-12-10	0
C57BL/6J	WT	Male	2176	2019-10-11	60	2019-12-10	0
C57BL/6J	WT	Male	2178	2019-10-17	60	2019-12-16	0
C57BL/6J	WT	Male	2181	2019-10-17	50	2019-12-06	0
C57BL/6J	WT	Male	2185	2019-10-19	60	2019-12-18	0
C57BL/6J	WT	Male	2192	2019-10-19	60	2019-12-18	0
C57BL/6J	WT	Male	2193	2019-10-19	60	2019-12-18	0
C57BL/6J	WT	Male	2194	2019-10-19	60	2019-12-18	0
C57BL/6J	vEDS	Female	187	2018-01-28	92	2018-04-30	0
C57BL/6J	vEDS	Female	189	2018-01-28	123	2018-05-31	1
C57BL/6J	vEDS	Female	218	2018-02-05	45	2018-03-22	1
C57BL/6J	vEDS	Female	562	2018-06-25	60	2018-08-24	0
C57BL/6J	vEDS	Female	1054	2018-12-20	90	2019-03-20	0
C57BL/6J	vEDS	Female	32	2017-10-01	43	2017-11-13	1
C57BL/6J	vEDS	Female	33	2017-10-01	43	2017-11-13	1
C57BL/6J	vEDS	Female	52	2017-11-30	65	2018-02-03	0
C57BL/6J	vEDS	Female	54	2017-11-30	65	2018-02-03	0
C57BL/6J	vEDS	Female	57	2017-11-30	65	2018-02-03	0
C57BL/6J	vEDS	Female	72	2017-12-11	108	2018-03-29	0
C57BL/6J	vEDS	Female	74	2017-12-11	48	2018-01-28	1
C57BL/6J	vEDS	Female	127	2017-12-27	51	2018-02-16	0
C57BL/6J	vEDS	Female	129	2017-12-27	29	2018-01-25	1
C57BL/6J	vEDS	Female	408	2019-03-13	90	2019-06-11	0
C57BL/6J	vEDS	Female	409	2019-03-13	84	2019-06-05	1
C57BL/6J	vEDS	Female	488	2018-06-10	28	2018-07-08	0
C57BL/6J	vEDS	Female	507	2018-06-13	26	2018-07-09	0
C57BL/6J	vEDS	Female	538	2018-06-17	45	2018-08-01	0
C57BL/6J	vEDS	Female	542	2018-06-17	45	2018-08-01	0
C57BL/6J	vEDS	Female	557	2018-06-25	59	2018-08-23	0
C57BL/6J	vEDS	Female	606	2018-07-11	30	2018-08-10	0
C57BL/6J	vEDS	Female	720	2018-08-28	57	2018-10-24	1
C57BL/6J	vEDS	Female	724	2018-08-28	51	2018-10-18	1
C57BL/6J	vEDS	Female	733	2018-09-03	59	2018-11-01	0
C57BL/6J	vEDS	Female	844	2018-10-21	46	2018-12-06	1
C57BL/6J	vEDS	Female	979	2018-12-01	25	2018-12-26	1
C57BL/6J	vEDS	Female	984	2018-12-01	35	2019-01-05	0
C57BL/6J	vEDS	Female	986	2018-12-01	35	2019-01-05	0
C57BL/6J	vEDS	Female	987	2018-12-01	35	2019-01-05	0
C57BL/6J	vEDS	Female	1014	2018-12-03	50	2019-01-22	0
C57BL/6J	vEDS	Female	1016	2018-12-03	36	2019-01-08	1
C57BL/6J	vEDS	Female	1017	2018-12-02	50	2019-01-21	0
C57BL/6J	vEDS	Female	1021	2018-12-09	51	2019-01-29	0
C57BL/6J	vEDS	Female	1024	2018-12-09	51	2019-01-29	0
C57BL/6J	vEDS	Female	1034	2018-12-16	89	2019-03-15	0
C57BL/6J	vEDS	Female	1211	2019-01-23	90	2019-04-23	0
C57BL/6J	vEDS	Female	1213	2019-01-23	90	2019-04-23	0
C57BL/6J	vEDS	Female	1226	2019-01-26	60	2019-03-27	0
C57BL/6J	vEDS	Female	1229	2019-01-26	60	2019-03-27	0
C57BL/6J	vEDS	Female	1295	2019-02-14	41	2019-03-27	1
C57BL/6J	vEDS	Female	1386	2019-03-10	90	2019-06-08	1
C57BL/6J	vEDS	Female	1392	2019-03-10	38	2019-04-17	1
C57BL/6J	vEDS	Female	1393	2019-03-10	108	2019-06-26	0
C57BL/6J	vEDS	Female	1395	2019-03-10	108	2019-06-26	0
C57BL/6J	vEDS	Female	1396	2019-03-10	108	2019-06-26	0
C57BL/6J	vEDS	Female	1400	2019-03-10	106	2019-06-24	1
C57BL/6J	vEDS	Female	1430	2019-03-27	53	2019-05-19	1
C57BL/6J	vEDS	Female	1431	2019-03-27	88	2019-06-23	1
C57BL/6J	vEDS	Female	1432	2019-03-27	90	2019-06-25	1
C57BL/6J	vEDS	Female	1433	2019-03-27	52	2019-05-18	1
C57BL/6J	vEDS	Female	1436	2019-03-27	90	2019-06-25	0
C57BL/6J	vEDS	Female	1593	2019-05-09	104	2019-08-21	0
C57BL/6J	vEDS	Female	1638	2019-05-23	37	2019-06-29	0
C57BL/6J	vEDS	Female	1639	2019-05-23	54	2019-07-16	1
C57BL/6J	vEDS	Female	1681	2019-06-07	91	2019-09-06	0
C57BL/6J	vEDS	Female	1682	2019-06-07	91	2019-09-06	0
C57BL/6J	vEDS	Female	1683	2019-06-07	72	2019-08-18	0
C57BL/6J	vEDS	Female	1722	2019-06-19	90	2019-09-17	0
C57BL/6J	vEDS	Female	1723	2019-06-19	90	2019-09-17	0
C57BL/6J	vEDS	Female	1726	2019-06-19	88	2019-09-15	0
C57BL/6J	vEDS	Female	1731	2019-06-19	53	2019-08-11	1
C57BL/6J	vEDS	Female	1761	2019-07-01	87	2019-09-26	0
C57BL/6J	vEDS	Female	1766	2019-07-05	83	2019-09-26	0
C57BL/6J	vEDS	Female	1768	2019-07-05	31	2019-08-05	0
C57BL/6J	vEDS	Female	1796	2019-07-06	82	2019-09-26	0
C57BL/6J	vEDS	Female	1868	2019-08-16	54	2019-10-09	1
C57BL/6J	vEDS	Female	1886	2019-08-18	45	2019-10-02	1
C57BL/6J	vEDS	Female	1892	2019-08-19	42	2019-09-30	1
C57BL/6J	vEDS	Female	1895	2019-08-18	63	2019-10-20	0
C57BL/6J	vEDS	Female	1896	2019-08-18	49	2019-10-06	0
C57BL/6J	vEDS	Female	1926	2019-08-19	62	2019-10-20	0
C57BL/6J	vEDS	Female	1941	2019-09-05	40	2019-10-15	0
C57BL/6J	vEDS	Female	1979	2019-09-18	58	2019-11-15	0
C57BL/6J	vEDS	Female	1980	2019-09-18	58	2019-11-15	0
C57BL/6J	vEDS	Female	1990	2019-09-18	49	2019-11-06	1
C57BL/6J	vEDS	Female	1999	2019-09-18	59	2019-11-16	0
C57BL/6J	vEDS	Female	2000	2019-09-18	62	2019-11-19	0
C57BL/6J	vEDS	Female	2001	2019-09-18	62	2019-11-19	0
C57BL/6J	vEDS	Female	2003	2019-09-18	48	2019-11-05	1
C57BL/6J	vEDS	Female	2015	2019-09-18	62	2019-11-19	0
C57BL/6J	vEDS	Female	2031	2019-09-18	60	2019-11-17	0
C57BL/6J	vEDS	Female	2034	2019-09-18	60	2019-11-17	0
C57BL/6J	vEDS	Female	2035	2019-09-18	60	2019-11-17	0
C57BL/6J	vEDS	Female	2041	2019-09-18	60	2019-11-17	0
C57BL/6J	vEDS	Female	2044	2019-09-20	60	2019-11-19	0
C57BL/6J	vEDS	Female	2064	2019-10-08	60	2019-12-07	0
C57BL/6J	vEDS	Female	2066	2019-10-08	60	2019-12-07	0
C57BL/6J	vEDS	Female	2080	2019-10-08	36	2019-11-13	1
C57BL/6J	vEDS	Female	2081	2019-10-08	60	2019-12-07	0
C57BL/6J	vEDS	Female	2082	2019-10-08	60	2019-12-07	0
C57BL/6J	vEDS	Female	2083	2019-10-08	60	2019-12-07	0
C57BL/6J	vEDS	Female	2086	2019-10-08	60	2019-12-07	0
C57BL/6J	vEDS	Female	2088	2019-10-08	60	2019-12-07	0
C57BL/6J	vEDS	Female	2094	2019-10-10	45	2019-11-24	1
C57BL/6J	vEDS	Female	2095	2019-10-10	60	2019-12-09	0
C57BL/6J	vEDS	Female	2096	2019-10-10	57	2019-12-06	1
C57BL/6J	vEDS	Female	2162	2019-10-09	56	2019-12-04	0
C57BL/6J	vEDS	Female	2183	2019-10-17	50	2019-12-06	0
C57BL/6J	vEDS	Female	2184	2019-10-17	35	2019-11-21	1
C57BL/6J	vEDS	Female	2189	2019-10-19	40	2019-11-28	1
C57BL/6J	vEDS	Female	2191	2019-10-19	42	2019-11-30	1
C57BL/6J	vEDS	Female	2196	2019-10-19	63	2019-12-21	1
C57BL/6J	vEDS	Female	2234	2019-11-07	29	2019-12-06	0
C57BL/6J	vEDS	Female	2314	2019-11-25	39	2020-01-03	0
C57BL/6J	vEDS	Female	2318	2019-11-25	38	2020-01-02	0
C57BL/6J	vEDS	Female	2391	2019-11-30	38	2020-01-07	1
C57BL/6J	vEDS	Female	1402nt	2019-03-10	108	2019-06-26	0
C57BL/6J	vEDS	Female	NoTag_runt	2018-12-10	70	2019-02-18	1
C57BL/6J	vEDS	Male	185	2018-01-28	43	2018-03-12	1
C57BL/6J	vEDS	Male	223	2018-02-05	41	2018-03-18	1
C57BL/6J	vEDS	Male	228	2018-02-05	390	2019-03-02	1
C57BL/6J	vEDS	Male	553	2018-06-25	46	2018-08-10	0
C57BL/6J	vEDS	Male	563	2018-06-25	140	2018-11-12	1
C57BL/6J	vEDS	Male	281	2018-03-08	24	2018-04-01	0
C57BL/6J	vEDS	Male	412	2019-03-13	35	2019-04-17	1
C57BL/6J	vEDS	Male	413	2019-03-13	50	2019-05-02	1
C57BL/6J	vEDS	Male	414	2019-03-13	44	2019-04-26	1
C57BL/6J	vEDS	Male	493	2018-06-10	29	2018-07-09	0
C57BL/6J	vEDS	Male	539	2018-06-17	45	2018-08-01	0
C57BL/6J	vEDS	Male	540	2018-06-17	45	2018-08-01	0
C57BL/6J	vEDS	Male	563	2018-06-25	240	2019-02-20	1
C57BL/6J	vEDS	Male	604	2018-07-11	45	2018-08-25	0
C57BL/6J	vEDS	Male	709	2018-08-26	43	2018-10-08	1
C57BL/6J	vEDS	Male	711	2018-08-26	60	2018-10-25	0
C57BL/6J	vEDS	Male	713	2018-08-26	60	2018-10-25	0
C57BL/6J	vEDS	Male	716	2018-08-27	36	2018-10-02	1
C57BL/6J	vEDS	Male	734	2018-09-03	59	2018-11-01	0
C57BL/6J	vEDS	Male	736	2018-09-03	59	2018-11-01	0
C57BL/6J	vEDS	Male	737	2018-09-01	61	2018-11-01	0
C57BL/6J	vEDS	Male	738	2018-09-01	61	2018-11-01	0
C57BL/6J	vEDS	Male	975	2018-12-01	35	2019-01-05	0
C57BL/6J	vEDS	Male	1036	2018-12-20	89	2019-03-19	0
C57BL/6J	vEDS	Male	1040	2018-12-20	34	2019-01-23	1
C57BL/6J	vEDS	Male	1044	2018-12-20	43	2019-02-01	1
C57BL/6J	vEDS	Male	1210	2019-01-10	48	2019-02-27	1
C57BL/6J	vEDS	Male	1224	2019-01-26	41	2019-03-08	1
C57BL/6J	vEDS	Male	1288	2019-02-14	60	2019-04-15	1
C57BL/6J	vEDS	Male	1291	2019-02-14	61	2019-04-16	0
C57BL/6J	vEDS	Male	1292	2019-02-14	54	2019-04-09	1
C57BL/6J	vEDS	Male	1341	2019-02-27	40	2019-04-08	1
C57BL/6J	vEDS	Male	1382	2019-03-10	50	2019-04-29	0
C57BL/6J	vEDS	Male	1384	2019-03-10	47	2019-04-26	1
C57BL/6J	vEDS	Male	1421	2019-03-22	50	2019-05-11	0
C57BL/6J	vEDS	Male	1422	2019-03-22	46	2019-05-07	1
C57BL/6J	vEDS	Male	1589	2019-05-09	35	2019-06-13	0
C57BL/6J	vEDS	Male	1635	2019-05-23	48	2019-07-10	1
C57BL/6J	vEDS	Male	1734	2019-06-19	52	2019-08-10	1
C57BL/6J	vEDS	Male	1764	2019-07-01	38	2019-08-08	1
C57BL/6J	vEDS	Male	1767	2019-07-05	49	2019-08-23	1
C57BL/6J	vEDS	Male	1906	2019-08-23	60	2019-10-22	0
C57BL/6J	vEDS	Male	1908	2019-08-23	53	2019-10-15	0
C57BL/6J	vEDS	Male	1922	2019-08-19	62	2019-10-20	0
C57BL/6J	vEDS	Male	1936	2019-09-05	60	2019-11-04	0
C57BL/6J	vEDS	Male	1938	2019-09-05	53	2019-10-28	1
C57BL/6J	vEDS	Male	1940	2019-09-05	39	2019-10-14	1
C57BL/6J	vEDS	Male	1947	2019-09-06	52	2019-10-28	1
C57BL/6J	vEDS	Male	1971	2019-09-18	49	2019-11-06	1
C57BL/6J	vEDS	Male	1976	2019-09-18	62	2019-11-19	0
C57BL/6J	vEDS	Male	1983	2019-09-18	28	2019-10-16	0
C57BL/6J	vEDS	Male	1984	2019-09-18	48	2019-11-05	0
C57BL/6J	vEDS	Male	1985	2019-09-18	58	2019-11-15	0
C57BL/6J	vEDS	Male	1987	2019-09-18	54	2019-11-11	0
C57BL/6J	vEDS	Male	1993	2019-09-18	35	2019-10-23	1
C57BL/6J	vEDS	Male	1994	2019-09-18	40	2019-10-28	1
C57BL/6J	vEDS	Male	1995	2019-09-18	56	2019-11-13	1
C57BL/6J	vEDS	Male	1997	2019-09-18	60	2019-11-17	0
C57BL/6J	vEDS	Male	2008	2019-09-18	36	2019-10-24	1
C57BL/6J	vEDS	Male	2017	2019-09-20	47	2019-11-06	0
C57BL/6J	vEDS	Male	2023	2019-09-20	27	2019-10-17	0
C57BL/6J	vEDS	Male	2062	2019-10-08	40	2019-11-17	1
C57BL/6J	vEDS	Male	2072	2019-10-08	60	2019-12-07	0
C57BL/6J	vEDS	Male	2074	2019-10-08	60	2019-12-07	0
C57BL/6J	vEDS	Male	2079	2019-10-08	28	2019-11-05	1
C57BL/6J	vEDS	Male	2090	2019-10-10	41	2019-11-20	1
C57BL/6J	vEDS	Male	2091	2019-10-10	32	2019-11-11	1
C57BL/6J	vEDS	Male	2142	2019-10-10	51	2019-11-30	1
C57BL/6J	vEDS	Male	2149	2019-10-09	40	2019-11-18	1
C57BL/6J	vEDS	Male	2152	2019-10-09	56	2019-12-04	0
C57BL/6J	vEDS	Male	2172	2019-10-10	28	2019-11-07	0
C57BL/6J	vEDS	Male	2179	2019-10-17	32	2019-11-18	1
C57BL/6J	vEDS	Male	2180	2019-10-17	56	2019-12-12	0
C57BL/6J	vEDS	Male	2296	2019-11-25	49	2020-01-13	1
C57BL/6J	vEDS	Male	2305	2019-11-25	41	2020-01-05	0
C57BL/6J	vEDS	Male	2306	2019-11-25	40	2020-01-04	0
C57BL/6J	vEDS	Male	2310	2019-11-25	43	2020-01-07	1
C57BL/6J	vEDS	Male	2329	2019-11-25	39	2020-01-03	0
C57BL/6J	vEDS	Male	2332	2019-11-25	42	2020-01-06	1
C57BL/6J	vEDS	Male	2377	2019-11-30	40	2020-01-09	1
C57BL/6J	vEDS	Male	2399	2019-12-09	28	2020-01-06	1
C57BL/6J	vEDS	Male	2408	2019-12-07	30	2020-01-06	1
129Sve	WT	Female	1175	2019-01-12	230	2019-08-30	0
129Sve	WT	Female	1566	2019-04-30	125	2019-09-02	0
129Sve	WT	Female	1818	2019-07-22	66	2019-09-26	0
129Sve	WT	Female	1819	2019-07-22	66	2019-09-26	0
129Sve	WT	Female	1820	2019-07-22	66	2019-09-26	0
129Sve	WT	Female	1826	2019-07-26	110	2019-11-13	0
129Sve	WT	Female	2052	2019-09-18	60	2019-11-17	0
129Sve	WT	Female	2054	2019-09-18	60	2019-11-17	0
129Sve	WT	Female	2168	2019-10-14	53	2019-12-06	0
129Sve	WT	Female	2171	2019-10-14	53	2019-12-06	0
129Sve	WT	Male	1824	2019-07-26	61	2019-09-25	0
129Sve	WT	Male	1860	2019-08-16	92	2019-11-16	0
129Sve	WT	Male	1864	2019-08-17	90	2019-11-15	0
129Sve	WT	Male	1865	2019-08-17	90	2019-11-15	0
129Sve	WT	Male	2046	2019-09-18	90	2019-12-17	0
129Sve	WT	Male	2048	2019-09-18	90	2019-12-17	0
129Sve	WT	Male	2049	2019-09-18	90	2019-12-17	0
129Sve	WT	Male	2050	2019-09-18	90	2019-12-17	0
129Sve	WT	Male	2167	2019-10-14	54	2019-12-07	0
129Sve	vEDS	Male	1651	2019-05-27	166	2019-11-09	1
129Sve	vEDS	Male	1786	2019-07-08	250	2020-03-14	0
129Sve	vEDS	Male	1787	2019-07-08	250	2020-03-14	0
129Sve	vEDS	Male	1814	2019-07-22	120	2019-11-18	0
129Sve	vEDS	Male	1815	2019-07-22	120	2019-11-18	0
129Sve	vEDS	Male	1822	2019-07-26	61	2019-09-25	0
129Sve	vEDS	Male	1823	2019-07-26	61	2019-09-25	0
129Sve	vEDS	Male	1859	2019-08-16	74	2019-10-29	0
129Sve	vEDS	Male	1861	2019-08-16	90	2019-11-14	0
129Sve	vEDS	Male	1862	2019-08-16	90	2019-11-14	0
129Sve	vEDS	Male	1863	2019-08-17	90	2019-11-15	0
129Sve	vEDS	Male	2045	2019-09-18	62	2019-11-19	0
129Sve	vEDS	Male	2047	2019-09-18	62	2019-11-19	0
129Sve	vEDS	Male	2165	2019-10-14	54	2019-12-07	0
129Sve	vEDS	Male	2166	2019-10-14	54	2019-12-07	0
129Sve	vEDS	Female	1176	2019-01-12	230	2019-08-30	0
129Sve	vEDS	Female	1232	2019-01-26	360	2020-01-21	0
129Sve	vEDS	Female	1233	2019-01-26	360	2020-01-21	0
129Sve	vEDS	Female	1234	2019-01-26	360	2020-01-21	0
129Sve	vEDS	Female	1235	2019-01-26	360	2020-01-21	0
129Sve	vEDS	Female	1314	2019-02-24	500	2020-07-08	0
129Sve	vEDS	Female	1315	2019-02-24	437	2020-05-06	0
129Sve	vEDS	Female	1317	2019-02-24	500	2020-07-08	0
129Sve	vEDS	Female	1440	2019-03-22	500	2020-08-03	0
129Sve	vEDS	Female	1445	2019-03-28	500	2020-08-09	0
129Sve	vEDS	Female	1565	2019-04-30	125	2019-09-02	0
129Sve	vEDS	Female	1567	2019-04-30	125	2019-09-02	0
129Sve	vEDS	Female	1650	2019-05-27	500	2020-10-08	0
129Sve	vEDS	Female	1816	2019-07-22	66	9/26/2019	0
129Sve	vEDS	Female	1817	2019-07-22	66	9/26/2019	0
129Sve	vEDS	Female	1821	2019-07-22	300	5/17/2020	0
129Sve	vEDS	Female	1825	2019-07-26	110	2019-11-13	0
129Sve	vEDS	Female	1827	2019-07-26	119	2019-11-22	0
129Sve	vEDS	Female	1828	2019-07-26	119	2019-11-22	0
129Sve	vEDS	Female	1931	2019-08-27	84	2019-11-19	0
129Sve	vEDS	Female	1932	2019-08-27	84	2019-11-19	0
129Sve	vEDS	Female	2051	2019-09-18	61	2019-11-18	0
129Sve	vEDS	Female	2053	2019-09-18	61	2019-11-18	0
129Sve	vEDS	Female	2169	2019-10-14	54	2019-12-07	0
129Sve	vEDS	Female	2170	2019-10-14	54	2019-12-07	0
Background	Genotype	Sex	ID	DOB	Age at End date	End date	End Code
129 F1	vEDS	Female	6	2017-09-18	119	2018-01-15	0
129 F1	vEDS	Female	7	2017-09-18	112	2018-01-08	0
129 F1	vEDS	Female	13	2017-09-22	137	2018-02-06	0
129 F1	vEDS	Female	2442	2019-12-09	191	2020-06-17	0
129 F1	vEDS	Female	2443	2019-12-09	191	2020-06-17	0
129 F1	vEDS	Female	2444	2019-12-09	191	2020-06-17	0
129 F1	vEDS	Female	2445	2019-12-09	191	2020-06-17	0
129 F1	vEDS	Female	2446	2019-12-09	191	2020-06-17	0
129 F1	vEDS	Female	2465	2019-12-09	191	2020-06-17	0
129 F1	vEDS	Female	2467	2019-12-09	191	2020-06-17	0
129 F1	vEDS	Female	2557	2020-01-03	70	2020-03-13	1
129 F1	vEDS	Female	2566	2020-01-03	180	2020-07-01	0
129 F1	vEDS	Female	2568	2020-01-03	180	2020-07-01	0
129 F1	vEDS	Female	2580	2020-01-04	180	2020-07-02	0
129 F1	vEDS	Female	2584	2020-01-04	180	2020-07-02	0
129 F1	vEDS	Female	2779	2020-02-10	136	2020-06-25	0
129 F1	vEDS	Female	2781	2020-02-10	136	2020-06-25	0
129 F2	vEDS	Female	40	2017-11-28	115	2018-03-23	0
129 F2	vEDS	Female	41	2017-11-28	95	2018-03-03	0
129 F2	vEDS	Female	42	2017-11-28	115	2018-03-23	0
129 F2	vEDS	Female	77	2017-12-13	100	2018-03-23	0
129 F2	vEDS	Female	80	2017-12-13	100	2018-03-23	0
129 F2	vEDS	Female	95	2017-12-13	110	2018-04-02	0
129 F2	vEDS	Female	96	2017-12-13	354	2018-12-02	0
129 F2	vEDS	Female	98	2017-12-13	200	2018-07-01	0
129 F2	vEDS	Female	99	2017-12-13	200	2018-07-01	0
129 F2	vEDS	Female	103	2017-12-15	200	2018-07-03	0
129 F2	vEDS	Female	105	2017-12-15	200	2018-07-03	0
129 F2	vEDS	Female	116	2017-12-15	610	2019-08-17	0
129 F2	vEDS	Female	118	2017-12-15	44	2018-01-28	1
129 F2	vEDS	Female	121	2017-12-18	200	2018-07-06	0
129 F2	vEDS	Female	132	2017-12-31	88	2018-03-29	0
129 F2	vEDS	Female	135	2017-12-31	200	2018-07-19	0
129 F2	vEDS	Female	144	2018-01-15	92	2018-04-17	0
129 F2	vEDS	Female	145	2018-01-15	92	2018-04-17	0
129 F2	vEDS	Female	146	2018-01-15	92	2018-04-17	0
129 F2	vEDS	Female	164	2018-01-14	200	2018-08-02	0
129 F2	vEDS	Female	166	2018-01-14	200	2018-08-02	0
129 F2	vEDS	Female	173	2018-01-20	200	2018-08-08	0
129 F2	vEDS	Female	174	2018-01-20	200	2018-08-08	0
129 F2	vEDS	Female	175	2018-01-20	200	2018-08-08	0
129 F2	vEDS	Female	234	2018-02-04	93	2018-05-08	0
129 F2	vEDS	Female	237	2018-02-04	93	2018-05-08	0
129 F2	vEDS	Female	248	2018-02-18	200	2018-09-06	0
129 F2	vEDS	Female	249	2018-02-18	200	2018-09-06	0
129 F2	vEDS	Female	270	2018-02-26	200	2018-09-14	0
129 F2	vEDS	Female	271	2018-02-26	200	2018-09-14	0
129 F2	vEDS	Female	274	2018-02-26	200	2018-09-14	0
129 F1	vEDS	Male	14	2017-09-22	196	2018-04-06	0
129 F1	vEDS	Male	2447	2019-12-09	44	2020-01-22	0
129 F1	vEDS	Male	2448	2019-12-09	191	2020-06-17	0
129 F1	vEDS	Male	2449	2019-12-09	109	2020-03-27	0
129 F1	vEDS	Male	2451	2019-12-09	131	2020-04-18	1
129 F1	vEDS	Male	2452	2019-12-09	129	2020-04-16	1
129 F1	vEDS	Male	2453	2019-12-09	118	2020-04-05	0
129 F1	vEDS	Male	2456	2019-12-09	88	2020-03-06	0
129 F1	vEDS	Male	2458	2019-12-09	191	2020-06-17	0
129 F1	vEDS	Male	2552	2020-01-03	52	2020-02-24	0
129 F1	vEDS	Male	2560	2020-01-03	59	2020-03-02	1
129 F1	vEDS	Male	2561	2020-01-03	59	2020-03-02	0
129 F1	vEDS	Male	2563	2020-01-03	63	2020-03-06	1
129 F1	vEDS	Male	2564	2020-01-03	180	2020-07-01	0
129 F1	vEDS	Male	2569	2020-01-04	180	2020-07-02	0
129 F1	vEDS	Male	2572	2020-01-04	32	2020-02-05	1
129 F1	vEDS	Male	2771	2020-02-10	136	2020-06-25	0
129 F1	vEDS	Male	2773	2020-02-10	74	2020-04-24	1
129 F1	vEDS	Male	2774	2020-02-10	46	2020-03-27	0
129 F1	vEDS	Male	2776	2020-02-10	60	2020-04-10	1
129 F1	vEDS	Male	2778	2020-02-10	58	2020-04-08	1
129 F2	vEDS	Male	47	2017-11-28	200	2018-06-16	0
129 F2	vEDS	Male	81	2017-12-13	200	2018-07-01	0
129 F2	vEDS	Male	84	2017-12-13	54	2018-02-05	0
129 F2	vEDS	Male	86	2017-12-13	54	2018-02-05	0
129 F2	vEDS	Male	87	2017-12-13	54	2018-02-05	0
129 F2	vEDS	Male	93	2017-12-17	110	2018-04-06	0
129 F2	vEDS	Male	140	2017-12-31	200	2018-07-19	0
129 F2	vEDS	Male	147	2018-01-15	92	2018-04-17	0
129 F2	vEDS	Male	160	2018-01-14	106	2018-04-30	0
129 F2	vEDS	Male	162	2018-01-14	200	2018-08-02	0
129 F2	vEDS	Male	167	2018-01-20	200	2018-08-08	0
129 F2	vEDS	Male	170	2018-01-20	200	2018-08-08	0
129 F2	vEDS	Male	230	2018-02-04	93	2018-05-08	0
129 F2	vEDS	Male	231	2018-02-04	93	2018-05-08	0
129 F2	vEDS	Male	232	2018-02-04	93	2018-05-08	0
129 F2	vEDS	Male	241	2018-02-14	200	2018-09-02	0
129 F2	vEDS	Male	244	2018-02-18	200	2018-09-06	0
129 F2	vEDS	Male	245	2018-02-18	200	2018-09-06	0
129 F2	vEDS	Male	246	2018-02-18	200	2018-09-06	0

## Sheet: Supplemental Figure 2
Blood Pressure
Systolic	Systolic	Diastolic	Diastolic
Black 6	129Sve	Black 6	129Sve			Shapiro-Wilk test
111.1	97.3	57.2	43.7			W	0.897	0.89	0.954	0.923
112	146.5	47.9	68			P value	0.2	0.14	0.71	0.34
128	100.8	63.3	40.6			Passed normality test (alpha=0.05)?	Yes	Yes	Yes	Yes
						P value summary	ns	ns	ns	ns
	106		59.1
132.4	92	60.7	39.3
119.1	96.5	51.1	51.5
106.5	108.5	53.2	47.6
114.4	129.9	61.2	60
112.2	117.3	66.7	44.9
135.9	111.6	50.3	61.6
105	105.5	45.6	64.7
FEMALES
Weight						Shapiro-Wilk test	Black 6	Black 6	129Sve	129Sve
Black 6	Black 6	129Sve	129Sve				WT	EDS	WT	EDS
WT	EDS	WT	EDS			W	0.926	0.954	0.781	0.961
15.6	15	18.8	16.4			P value	0.3	0.71	0.06	0.82
15.7	12	20	14.8			Passed normality test (alpha=0.05)?	Yes	Yes	Yes	Yes
18.6	13.3	23	15.4			P value summary	ns	ns	ns	ns
19.3	14.9	18.4	17.3
18.1	15.6	18.1	16.6
20.7	18.3
19.4	14.2
18.6	14.2
18.5	15.6
18.6	15.8
25.2
22.1
21.2
MALES
Weight						Shapiro-Wilk test	Black 6	Black 6	129Sve	129Sve
Black 6	Black 6	129Sve	129Sve				WT	EDS	WT	EDS
WT	EDS	WT	EDS			W	0.845	0.94	0.924	0.852
22.7	23.6	21.5	18.4			P value	0.11	0.66	0.39	0.23
22.7	21	21	20.1			Passed normality test (alpha=0.05)?	Yes	Yes	Yes	Yes
22.5	18.2	22.1	20.1			P value summary	ns	ns	ns	ns
24	17.7	20.6	16
27	20.4	19.9
29.3		22.1
28.1		23.2
		24.2
		27.4
		23.9

## Sheet: Figure 1D
B6 Samples	Width (mm)								B6	B6	129	129
WT-872-Male	58.3822							Shapiro-Wilk test	WT	VEDS	WT	vEDS
WT-873-Male	62.0977							W	0.8822	0.9095	0.8079	0.9592
WT-884-Female	62.4296							P value	0.348	0.3923	0.1171	0.7739
WT-D18-Male	56.2913							Passed normality test (alpha=0.05)?	Yes	Yes	Yes	Yes
								P value summary	ns	ns	ns	ns
vEDS - 743-Female	50.686
vEDS 744-Female	44.7743
vEDS 745-Female	51.6127
vEDS-D32- Female	30.6981
vEDS-D24-Male	47.2406
vEDS-D23- Male	34.9599
vEDS-D185-Male	43.4155
129 Samples	Width (mm)
WT 134-Female	63.0907
WT 136 -Female	78.284
WT 161 -Male	79.65
WT 243 -Male	64.5837
VEDS 132-Female	56.367
VEDS 135-Female	58.5097
vEDS 162 -Male	47.718
vEDS 241 -Male	52.972

## Sheet: Figure 1E
B6 Samples	breaks/hpf			B6	B6	129	129
WT-872-Male	0.666667		Shapiro-Wilk test	WT	VEDS	WT	vEDS
WT-873-Male	0.666667		W	0.9389	0.9364	0.9266	0.7003
WT-884-Female	1		P value	0.6474	0.6409	0.5544	0.0117
A383-WT-Female	0.4		Passed normality test (alpha=0.05)?	Yes	Yes	Yes	No
			P value summary	ns	ns	ns	*
vEDS - 743-Female	2.75
vEDS 744-Female	3.5		Test with Kruskal-Wallis test with Two-stage linear step-up procedure of Benjamini, Krieger and Yekutieli
vEDS 745-Female	2.5
A387- EDS- Female	3.33333
A379- EDS- Male	2.33333
129 Samples	breaks/hpf
WT 134-Female	1
WT 161 -Male	0.5
WT 243 -Male	0
WT 2216-female	0.25
WT 2219-female	0.5
WT 2300-male	0.25
VEDS 132-Female	2.75
VEDS 135-Female	3
vEDS 162 -Male	1
vEDS 241 -Male	3

## Sheet: Figure 1F
B6 Samples	Normalized intensity to average controls				B6	B6	129	129
WT D18 - Male	1.16			W	0.9906	0.9235	0.9711	0.8017
WT 872 Male	1.02			P value	0.9817	0.5311	0.8484	0.1052
WT 873 Male	1.07			Passed normality test (alpha=0.05)?	Yes	Yes	Yes	Yes
WT 884 Female	0.93			P value summary	ns	ns	ns	ns
WT 70 Male	0.83
vEDS D32 Female	0.1
vEDS D24 Male	0.4
vEDS 743 vEDS Female	0.34
vEDS 744 Female	0.36
vEDS 745 Female	0.45
vEDS 72 Female	0.22
129 Samples	Normalized intensity to average controls
WT 134-Female	1.47417
WT 136 -Female	1.23907
WT 161 -Male	0.827383
WT 243 -Male	0.459376
VEDS 132-Female	0.599459
VEDS 135-Female	0.155465
vEDS 162 -Male	0.0105087
vEDS 241 -Male	0.0322804

## Sheet: Figure 1H
		sex	pERK	Signal		Signal	Type	pERK/bActin					B6	B6	129	129
Controls	1996	M	pERK	224000	b actin	4100000	Signal	0.0546341	0.0488756	1.11782		Shapiro-Wilk test	WT	VEDS	WT	vEDS
	2030	F	pERK	142000	b actin	3850000	Signal	0.0368831		0.754632		W	0.928	0.904	0.715	0.81
	2032	F	pERK	258000	b actin	4080000	Signal	0.0632353		1.2938		P value	0.58	0.43	0.02	0.1
	2033	F	pERK	163000	b actin	4000000	Signal	0.04075		0.833749		Passed normality test (alpha=0.05)?	Yes	Yes	No	Yes
vEDS	1997	M	pERK	394000	b actin	4040000	Signal	0.0975248		1.99537		P value summary	ns	ns	*	ns
	2031	F	pERK	552000	b actin	4370000	Signal	0.126316		2.58443
	2034	F	pERK	462000	b actin	4170000	Signal	0.110791		2.2668		*Test with Kruskal-Wallis test with Two-stage linear step-up procedure of Benjamini, Krieger and Yekutieli
	2035	F	pERK	468000	b actin	4720000	Signal	0.0991525		2.02867
	2044	F	pERK	515000	b actin	3820000	Signal	0.134817		2.75836
Controls	1860	M	pERK	288000	b actin	5060000	Signal	0.056917		1.16453
	2046	M	pERK	262000	b actin	4950000	Signal	0.0529293		1.08294
	2048	M	pERK	370000	b actin	4090000	Signal	0.0904645		1.85091
	2049	M	pERK	246000	b actin	4690000	Signal	0.052452		1.07317
vEDS	1861	M	pERK	146000	b actin	4440000	Signal	0.0328829		0.672787
	1931	F	pERK	254000	b actin	5910000	Signal	0.042978		0.879334
	1932	F	pERK	230000	b actin	5510000	Signal	0.0417423		0.854051
	2045	M	pERK	147000	b actin	5210000	Signal	0.028215		0.577281
	2047	M	pERK	241000	b actin	5610000	Signal	0.042959		0.878945
		sex	pPKC	Signal		Signal	Type	pPKC/actin					B6	B6	129	129
Controls	1996	M	pPKC	491000	b actin	4100000	Signal	0.119756	0.106733	1.12202		Shapiro-Wilk test	WT	VEDS	WT	vEDS
	2030	F	pPKC	409000	b actin	3850000	Signal	0.106234		0.995325		W	0.911	0.897	0.987	0.87
	2032	F	pPKC	522000	b actin	4080000	Signal	0.127941		1.19871		P value	0.4863	0.3942	0.9424	0.2672
	2033	F	pPKC	292000	b actin	4000000	Signal	0.073		0.683951		Passed normality test (alpha=0.05)?	Yes	Yes	Yes	Yes
vEDS	1997	M	pPKC	738000	b actin	4040000	Signal	0.182673		1.7115		P value summary	ns	ns	ns	ns
	2031	F	pPKC	783000	b actin	4370000	Signal	0.179176		1.67874
	2034	F	pPKC	877000	b actin	4170000	Signal	0.210312		1.97045
	2035	F	pPKC	899000	b actin	4720000	Signal	0.190466		1.78451
	2044	F	pPKC	837000	b actin	3820000	Signal	0.21911		2.05288
Controls	1860	M	pPKC	400000	b actin	5060000	Signal	0.0790514		0.740648
	2046	M	pPKC	435000	b actin	4950000	Signal	0.0878788		0.823353
	2048	M	pPKC	388000	b actin	4090000	Signal	0.0948655		0.888814
	2049	M	pPKC	473000	b actin	4690000	Signal	0.100853		0.94491
vEDS	1861	M	pPKC	276000	b actin	4440000	Signal	0.0621622		0.582409
	1931	F	pPKC	380000	b actin	5910000	Signal	0.0642978		0.602419
	1932	F	pPKC	361000	b actin	5510000	Signal	0.0655172		0.613844
	2045	M	pPKC	389000	b actin	5210000	Signal	0.0746641		0.699543
	2047	M	pPKC	338000	b actin	5610000	Signal	0.0602496		0.56449

## Sheet: Sup. Figure 3A-F
Circumferential stretch
Control B6	vEDS B6	Control 129	vEDS 129		Shapiro-Wilk test
1.59227	1.71639	1.53806	1.55163		W	0.966	0.89	0.953	0.69
1.58353	1.67464	1.51054	1.54816		P value	0.81	0.36	0.74	0.009
1.52436	1.65731	1.66952	1.54662		Passed normality test (alpha=0.05)?	Yes	Yes	Yes	No
1.63598	1.66685	1.60178	1.61007		P value summary	ns	ns	ns	**
	1.74575				*Test with Kruskal-Wallis test
Circumferential stress
Control B6	vEDS B6	Control 129	vEDS 129		Shapiro-Wilk test
218.672	248.596	202.738	241.111		W	0.809	0.965	0.957	0.836
215.391	281.173	192.247	248.24		P value	0.12	0.84	0.76	0.18
223.185	236.024	238.463	219.148		Passed normality test (alpha=0.05)?	Yes	Yes	Yes	Yes
249.245	264.123	224.588	241.681		P value summary	ns	ns	ns	ns
	272.698
Circumferential stiffness
Control B6	vEDS B6	Control 129	vEDS 129		Shapiro-Wilk test
1.70145	1.81547	1.68783	1.75219		W	0.948	0.92	0.993	0.799
1.73229	1.76021	1.3952	1.65009		P value	0.7	0.53	0.97	0.1
1.55812	1.15695	1.60953	1.36111		Passed normality test (alpha=0.05)?	Yes	Yes	Yes	Yes
1.80396	1.84171	1.87336	1.74981		P value summary	ns	ns	ns	ns
	2.4711
Axial stretch
Control B6	vEDS B6	Control 129	vEDS 129		Shapiro-Wilk test
1.55484	1.4936	1.43052	1.45705		W	0.955	0.927	0.935	0.958
1.59672	1.73592	1.36446	1.50471		P value	0.75	0.58	0.62	0.77
1.5344	1.32545	1.46583	1.41687		Passed normality test (alpha=0.05)?	Yes	Yes	Yes	Yes
1.64861	1.50833	1.48563	1.60066		P value summary	ns	ns	ns	ns
	1.45212
Axial stress
Control B6	vEDS B6	Control 129	vEDS 129		Shapiro-Wilk test
217.509	225.732	172.191	222.195		W	0.939	0.662	0.895	0.916
227.386	429.39	170.333	247.523		P value	0.65	0.004	0.41	0.51
230.344	209.853	200.838	195.172		Passed normality test (alpha=0.05)?	Yes	No	Yes	Yes
234.297	239.653	188.743	252.921		P value summary	ns	**	ns	ns
	227.137				*Test with Kruskal-Wallis test
Axial stiffness
Control B6	vEDS B6	Control 129	vEDS 129		Shapiro-Wilk test
2.05132	2.43592	2.51537	3.222		W	0.864	0.742	0.985	0.963
1.87619	4.7227	1.16092	1.98549		P value	0.27	0.03	0.93	0.8
1.9036	1.76908	3.16542	1.68189		Passed normality test (alpha=0.05)?	Yes	No	Yes	Yes
1.43045	1.95134	2.13294	2.55964		P value summary	ns	*	ns	ns
	2.17038				*Test with Kruskal-Wallis test

## Sheet: Sup. Figure 3G-H
Circumferential stretch-stress curve					Axial stretch-stress curve
Circumferential stretch		Circ. Stress B6 Control			Axial Stretch		Axial Stress B6 Control
X	Error	Mean	SEM		X	Error	Mean	SEM
0.931569	0.0289083	5.68664	0.394306		1.28597	0.0115004	72.4256	2.38422
0.975728	0.0199618	12.6065	0.570366		1.37	0.00707107	93.6123	2.39795
1.03784	0.0201835	21.6565	0.920119		1.435	0.00866025	114.981	2.7541
1.11807	0.0223301	33.9403	1.46222		1.4825	0.0125	136.001	3.25124
1.20712	0.0212148	50.0054	1.87481		1.5175	0.0165202	156.839	3.81803
1.3022	0.0230455	70.4855	2.63639		1.5475	0.0193111	177.623	4.30072
1.39238	0.02451	94.6864	3.49779		1.57	0.0216025	198.306	4.5309
1.46771	0.0242844	120.832	4.17498		1.595	0.0239792	220.031	4.88784
1.51966	0.024169	146.162	4.84		1.615	0.0272336	241.301	5.14358
1.55489	0.023083	170.331	5.25519		1.6275	0.0295452	262.055	5.4334
1.58094	0.0240361	193.941	6.12021		1.6475	0.0332603	284.437	5.75325
1.59817	0.0250829	216.384	7.04331		1.665	0.0342783	306.779	5.8032
1.61167	0.0255238	238.542	7.82998		1.68	0.0367423	329.092	5.99538
1.6233	0.0248754	260.747	8.27737		1.69499	0.0386328	351.662	6.20649
Circumferential stretch		Circ. Stress B6 vEDS			Axial Stretch		Axial Stress B6 vEDS
X	Error	Mean	SEM		X	Error	Mean	SEM
0.910575	0.0356854	5.39666	0.475238		1.25391	0.0276642	84.1377	7.34737
0.971172	0.0341116	12.461	0.96902		1.336	0.0305941	108.683	8.24036
1.04103	0.0339626	21.7751	1.55127		1.39	0.0378153	132.994	8.91607
1.12663	0.0349259	34.4614	2.30194		1.426	0.0413038	156.81	9.18035
1.22794	0.0372622	51.7984	3.34596		1.45	0.0439318	179.714	9.38576
1.33909	0.0423042	74.6775	4.97108		1.474	0.0467547	203.436	9.62412
1.44955	0.0464575	102.891	6.89434		1.49	0.0481664	226.461	9.71473
1.538	0.0500681	133.049	9.00976		1.508	0.0511273	250.323	9.89551
1.60313	0.0526857	163.143	11.1175		1.52	0.0526308	273.765	9.97663
1.64662	0.0539401	191.607	12.9901		1.534	0.054	297.92	10.0373
1.67442	0.0541683	218.194	14.5917		1.548	0.0557136	322.146	10.0369
1.69814	0.0545861	245.049	16.2683		1.55989	0.0571824	346.53	10.1328
1.71519	0.0538846	271.003	17.5722		1.57189	0.0587667	371.239	10.1685
1.72984	0.0527044	297.016	18.6675		1.58589	0.0602109	396.803	10.2433
Circumferential stretch		Circ. Stress 129 Control			Axial Stretch		Axial Stress 129 Control
X	Error	Mean	SEM		X	Error	Mean	SEM
0.975492	0.0172959	6.24576	0.245119		1.27674	0.0368528	71.0037	6.80744
1.02068	0.0194812	13.8021	0.577758		1.33333	0.0405518	93.1133	7.15796
1.07572	0.0195	23.2177	0.91425		1.36667	0.0448454	114.701	7.64882
1.14163	0.02109	35.2034	1.39918		1.38333	0.048074	135.621	7.95674
1.21969	0.023355	50.6984	2.06922		1.41	0.0416333	158.215	7.55338
1.29902	0.0287329	69.5474	3.25355		1.42667	0.0352767	180.37	7.06175
1.36817	0.0326711	90.5158	4.5458		1.44	0.0264575	202.173	6.38414
1.42927	0.0342598	113.38	5.69113		1.45333	0.0233333	224.568	6.156
1.4796	0.0406983	137.124	7.87358		1.46667	0.0202759	247.299	6.031
1.51402	0.0432623	159.846	9.51595		1.47333	0.0145297	269.082	5.58166
1.53932	0.0428546	182.003	10.5421		1.49	0.01	293.25	5.35191
1.56078	0.0444162	204.346	12.0857		1.50333	0.00881917	316.882	5.38124
1.57745	0.0464436	226.315	13.8367		1.51	0.01	339.281	5.61803
1.59165	0.0479384	248.302	15.5192		1.52333	0.0120185	363.581	5.60536
Circumferential stretch		Circ. Stress 129 vEDS			Axial Stretch		Axial Stress 129 vEDS
X	Error	Mean	SEM		X	Error	Mean	SEM
0.932639	0.0231177	6.4224	0.351435		1.27062	0.00659493	76.7186	3.40064
0.982156	0.0220812	14.3903	0.707002		1.34667	0.00881917	104.213	3.76969
1.03785	0.0227848	24.3362	1.15635		1.39333	0.0120185	130.992	4.22028
1.10012	0.0254377	36.7882	1.82459		1.42	0.01	156.596	4.19115
1.17238	0.0275205	52.6767	2.62955		1.44333	0.00666667	182.663	4.35396
1.25201	0.0313248	72.6528	3.83563		1.46	0.0057735	208.727	4.66286
1.32517	0.0341123	95.5187	5.15787		1.47333	0.00881917	234.324	5.25129
1.39353	0.0331209	121.281	6.01861		1.49	0.01	261.297	5.71264
1.44986	0.0318753	148.188	6.77968		1.50333	0.0133333	288.136	6.21022
1.49089	0.0308246	174.488	7.49084		1.52	0.0152753	316.002	6.65784
1.52501	0.0288628	201.163	7.8921		1.53	0.0208167	342.737	7.43461
1.54935	0.0291486	226.77	8.83358		1.54333	0.024037	370.937	7.66112
1.57075	0.0273725	252.741	9.11072		1.55667	0.0233333	399.326	8.06207
1.58957	0.0257873	278.967	9.35408		1.56667	0.0290593	427.135	8.94927

## Sheet: Survival Data Figure 2
Mouse	Sex	Genotype	Mom	Dad	DOB	Last check	Date of death	Age (Days) at End	Cause of death	Classified as
L7	F	vEDS	111/112	440	2018-08-22	2019-02-23		185		Survivor, 129-like
L9	F	vEDS	111/112	440	2018-08-22	2019-02-23		185		Survivor, 129-like
L12	F	vEDS	71/72	382	2018-08-22	2019-02-18		180		Survivor, 129-like
L14	F	vEDS	99/100	442	2018-08-22	2018-10-09	2018-10-08	48	hemothorax	Aortic rupture, early, B6 like
L15	F	vEDS	99/100	442	2018-08-22	2019-02-19		181		Survivor, 129-like
L16	F	vEDS	99/100	442	2018-08-22	2018-10-16	2018-10-16	55	hemothorax	Aortic rupture, early, B6 like
L30	F	vEDS	99/100	442	2018-08-22	2019-02-20		182		Survivor, 129-like
L19	F	vEDS	99/100	442	2018-08-22	2019-02-21		183		Survivor, 129-like
L22	M	vEDS	99/100	442	2018-08-22	2019-02-22		184		Survivor, 129-like
L23	M	vEDS	99/100	442	2018-08-22	2018-09-25	2018-09-23	34	hemothorax	Aortic rupture, early, B6 like
L24	M	vEDS	99/100	442	2018-08-22	2018-09-20	2018-09-20	29	hemoperitoneum	Aortic rupture, early, B6 like
L25	M	vEDS	99/100	442	2018-08-22	2018-09-24	2018-09-24	33	hemothorax	Aortic rupture, early, B6 like
L26	M	vEDS	99/100	442	2018-08-22	2018-09-24	2018-09-24	33	hemothorax	Aortic rupture, early, B6 like
L27	M	vEDS	99/100	442	2018-08-22	2018-09-22	2018-09-22	31	hemothorax	Aortic rupture, early, B6 like
L28	M	vEDS	99/100	442	2018-08-22	2019-02-23		185		Survivor, 129-like
L29	M	vEDS	115/116	380	2018-08-25	135	2019-01-07	179	FD, hemoperitoneum	not genotyped
L31	M	vEDS	115/116	380	2018-08-25	2018-09-25	2018-09-23	31	hemothorax	Aortic rupture, early, B6 like
L32	M	vEDS	115/116	380	2018-08-25	2019-02-23		182		Survivor, 129-like
L33	M	vEDS	115/116	380	2018-08-25	71	2018-11-04	71	hemothorax	Aortic rupture, early, B6 like
L35	F	vEDS	115/116	380	2018-08-25	2019-02-24		183		Survivor, 129-like
L38	F	vEDS	103/104	442	2018-08-24	2019-02-24		184		Survivor, 129-like
L42	M	vEDS	103/104	442	2018-08-24	66	2018-10-29	66	hemothorax	Aortic rupture, early, B6 like
L47	M	vEDS	103/104	442	2018-08-24	89	2018-11-21	89	hemothorax	Aortic rupture, early, B6 like
L48	M	vEDS	103/104	442	2018-08-24	2019-02-25		185		Survivor, 129-like
L51	M	vEDS	91/92	442	2018-08-30	2019-02-27		181		Survivor, 129-like
L58	F	vEDS	91/92	442	2018-08-30	2019-02-28		182		Survivor, 129-like
L59	F	vEDS	91/92	442	2018-08-30	2018-10-11	2018-10-11	42	hemothorax	Aortic rupture, early, B6 like
L61	F	vEDS	91/92	442	2018-08-30	2019-03-01		183		Survivor, 129-like
L62	F	vEDS	91/92	442	2018-08-30	2018-10-20	2018-10-20	51	hemothorax	Aortic rupture, early, B6 like
L63	F	vEDS	91/92	442	2018-08-30	2019-03-02		184		Survivor, 129-like
L68	M	vEDS	80		2018-09-07	2018-10-08	2018-10-08	31	hemothorax	Aortic rupture, early, B6 like
L70	F	vEDS	80		2018-09-07	67	2018-11-13	67	hemothorax	Aortic rupture, early, B6 like
L73 nt	F	vEDS	80		2018-09-07	95	2018-12-11	95	FD, hemothorax	not genotyped
L79	M	vEDS	89/90	443	2018-09-08	2019-03-12	2019-03-07	185		Survivor, 129-like
L80	M	vEDS	89/90	443	2018-09-08	2019-03-08		181		Survivor, 129-like
L83	M	vEDS	89/90	443	2018-09-08	2019-03-09		182		Survivor, 129-like
L85	M	vEDS	83/84	382	2018-09-08	2019-03-10		183		Survivor, 129-like
L86	M	vEDS	83/84	382	2018-09-08	2019-03-11		184		Survivor, 129-like
L87	M	vEDS	83/84	382	2018-09-08	45	2018-10-23	45	FD, malocclusion; no hemothorax	not genotyped
L92	F	vEDS	83/84	382	2018-09-08	92	2018-12-09	92	FD, hemothorax	not genotyped
L94	F	vEDS	83/84	382	2018-09-08	2019-03-12		185		Survivor, 129-like
L98	F	vEDS	101/102	380	2018-09-13	2019-03-13	2019-03-12	181		Survivor, 129-like
L100	F	vEDS	101/102	380	2018-09-17	68	2018-11-24	68	hemothorax	Aortic rupture, early, B6 like
L101	F	vEDS	101/102	380	2018-09-17	2018-10-19	2018-10-19	32	hemothorax	Aortic rupture, early, B6 like
L102	F	vEDS	101/102	380	2018-09-17	2019-03-18		182		Survivor, 129-like
L104	M	vEDS	101/102	380	2018-09-13	2019-03-15		183		Survivor, 129-like
L105	M	vEDS	101/102	380	2018-09-17	130	2019-01-25	130	FD, hemothorax	hemothorax, late
L110	M	vEDS	117/118	442	2018-09-15	2019-03-18		184		Survivor, 129-like
L111	M	vEDS	117/118	442	2018-09-15	2018-10-23	2018-10-23	38	hemothorax	Aortic rupture, early, B6 like
L112	M	vEDS	117/118	442	2018-09-15	171	2019-03-05	169	FD, hemothorax	not genotyped
L115	F	vEDS	97	380	2018-09-18	2019-03-22		185		Survivor, 129-like
L117	M	vEDS	97	380	2018-09-18	2018-10-27	2018-10-27	39	hemothorax	Aortic rupture, early, B6 like
L118	M	vEDS	97	380	2018-09-18	2019-03-18	2019-03-17	181		Survivor, 129-like
L119	M	vEDS	97	380	2018-09-18	50	2018-11-07	50	FD, malocclusion; no hemothorax	not genotyped
L120	F	vEDS	81/82	531	2018-09-18	2019-03-19		182		Survivor, 129-like
L121	F	vEDS	81/82	531	2018-09-18	2018-10-21	2018-10-21	33	hemothorax	Aortic rupture, early, B6 like
L123	F	vEDS	81/82	531	2018-09-18	2019-03-20		183		Survivor, 129-like
L124	F	vEDS	81/82	531	2018-09-18	2018-10-21	2018-10-21	33	hemothorax	Aortic rupture, early, B6 like
L125	M	vEDS	81/82	531	2018-09-18		2018-12-09	82	hemothorax	Aortic rupture, early, B6 like
L126	M	vEDS	81/82	531	2018-09-18	2018-10-25	2018-10-25	37	hemothorax	Aortic rupture, early, B6 like
L130	M	vEDS	81/82	531	2018-09-18	2018-11-04	2018-11-04	47	hemothorax	Aortic rupture, early, B6 like
L131	M	vEDS	81/82	531	2018-09-18	2019-03-21		184		Survivor, 129-like
L132	M	vEDS	81/82	531	2018-09-18	2018-10-27	2018-10-27	39	hemothorax	Aortic rupture, early, B6 like
L133	F	vEDS	86	382	2018-09-23	2019-03-27		185		Survivor, 129-like
L136	F	vEDS	86	382	2018-09-23	2019-03-23		181		Survivor, 129-like
L137	F	vEDS	86	382	2018-09-23	2019-03-24	2019-03-22	182		Survivor, 129-like
L139	M	vEDS	86	382	2018-09-23	2018-11-03	2018-11-03	41	hemothorax	Aortic rupture, early, B6 like
L144	F	vEDS	98	442	2018-09-23	2019-03-25		183		Survivor, 129-like
L146	M	vEDS	98	442	2018-09-23	2018-11-03	2018-11-03	41	hemothorax	Aortic rupture, early, B6 like
L147	M	vEDS	98	442	2018-09-23	2019-03-26		184		Survivor, 129-like
L148	M	vEDS	98	442	2018-09-23	2019-03-27		185		Survivor, 129-like
L150	F	vEDS	79	552	2018-09-22	2019-03-22		181		Survivor, 129-like
L152	F	vEDS	79	552	2018-09-22	2018-11-04	2018-11-04	43	hemothorax	Aortic rupture, early, B6 like
L153	F	vEDS	79	552	2018-09-22	2019-03-23		182		Survivor, 129-like
L156	M	vEDS	79	552	2018-09-22	2018-10-29	2018-10-29	37	hemothorax	Aortic rupture, early, B6 like
L159	F	vEDS	75/76	380	2018-09-22	2019-03-24		183		Survivor, 129-like
L160	F	vEDS	75/76	380	2018-09-22	2019-03-25		184		Survivor, 129-like
L166	M	vEDS	75/76	380	2018-09-22	2019-03-26		185		Survivor, 129-like
L167	F	vEDS	75/76	380	2018-09-22	2019-03-22		181		Survivor, 129-like
L168	F	vEDS	75/76	380	2018-09-22	2018-10-29	2018-10-29	37	hemothorax	Aortic rupture, early, B6 like
L169	F	vEDS	75/76	380	2018-09-22	2019-03-23		182		Survivor, 129-like
L172	M	vEDS	75/76	380	2018-09-22	2018-11-12	2018-11-12	51	FD	Aortic rupture, early, B6 like
L173	M	vEDS	75/76	380	2018-09-22	2019-03-24		183		Survivor, 129-like
L175	F	vEDS	105	442	2018-09-26	2018-11-05	2018-11-05	40	hemothorax	Aortic rupture, early, B6 like
L178	M	vEDS	105	442	2018-09-26	98	2019-01-02	98	FD, hemothorax	not genotyped
L179	M	vEDS	105	442	2018-09-26	2019-03-29		184		Survivor, 129-like
L180	M	vEDS	105	442	2018-09-26	2018-10-31	2018-10-31	35	hemothorax	Aortic rupture, early, B6 like
L185	F	vEDS	85	380	2018-09-28	2018-11-23	2018-11-23	56	hemothorax	Aortic rupture, early, B6 like
L187	F	vEDS	85	380	2018-09-28	2019-02-15		180		Survivor, 129-like
L191	M	vEDS	87/88	381	2018-10-02	2019-04-05		185		Survivor, 129-like
L194	M	vEDS	87/88	381	2018-10-02	2018-11-04	2018-11-04	33	hemothorax	Aortic rupture, early, B6 like
L196	F	vEDS	87/88	381	2018-10-02	2018-11-21	2018-11-21	50	hemothorax	Aortic rupture, early, B6 like
L197	F	vEDS	87/88	381	2018-10-02	2019-04-01		181		Survivor, 129-like
L198	F	vEDS	106	552	2018-10-06	2019-04-06	2019-04-04	182		Survivor, 129-like
L199	F	vEDS	106	552	2018-10-06	2019-04-07		183		Survivor, 129-like
L203	M	vEDS	106	552	2018-10-06	2019-04-08		184		Survivor, 129-like
L205	M	vEDS	106	552	2018-10-06	2018-11-24	2018-11-24	49	hemothorax	Aortic rupture, early, B6 like
L206	M	vEDS	106	552	2018-10-06	2018-11-14	2018-11-14	39	hemothorax	Aortic rupture, early, B6 like
L207	M	vEDS	106	552	2018-10-06	112	2019-01-26	112	FD, hemothorax	not genotyped
L210	M	vEDS	71/72	442	2018-10-06	2018-11-18	2018-11-18	43	hemothorax	Aortic rupture, early, B6 like
L214	M	vEDS	71/72	442	2018-10-06	82	2018-12-27	82	hemothorax	Aortic rupture, early, B6 like
L221	F	vEDS	71/72	442	2018-10-06	2019-04-09		185		Survivor, 129-like
L222	F	vEDS	71/72	442	2018-10-06	2019-04-05		181		Survivor, 129-like
L225	M	vEDS	77/78	677	2018-10-06	93	2019-01-07	93	hemothorax	Aortic rupture, early, B6 like
L226	M	vEDS	77/78	677	2018-10-06	2018-11-12	2018-11-12	37	hemothorax	Aortic rupture, early, B6 like
L228	F	vEDS	77/78	677	2018-10-06	2019-04-06		182		Survivor, 129-like
L229	F	vEDS	77/78	677	2018-10-06	70	2018-12-15	70	hemothorax	Aortic rupture, early, B6 like
L232	F	vEDS	77/78	677	2018-10-06	2018-11-29	2018-11-29	54	hemothorax	Aortic rupture, early, B6 like
L237	M	vEDS	107/108	552	2018-10-08	2018-12-01	2018-12-01	54	hemothorax	Aortic rupture, early, B6 like
L238	F	vEDS	107/108	552	2018-10-08	2019-04-09		183		Survivor, 129-like
L240	F	vEDS	107/108	552	2018-10-08	2019-04-10		184		Survivor, 129-like
L242	M	vEDS	93/94	380	2018-10-08	2018-11-18	2018-11-18	41	hemothorax	Aortic rupture, early, B6 like
L244	M	vEDS	93/94	380	2018-10-08	2019-04-11		185		Survivor, 129-like
L248	F	vEDS	93/94	380	2018-10-08	2019-04-07		181		Survivor, 129-like
L249	F	vEDS	93/94	380	2018-10-08	2019-04-08		182		Survivor, 129-like
L250	F	vEDS	93/94	380	2018-10-08	2019-04-09		183		Survivor, 129-like
L251	F	vEDS	107/108	552	2018-10-11	2019-04-13		184		Survivor, 129-like
L252	F	vEDS	107/108	552	2018-10-11	2019-04-14		185		Survivor, 129-like
L253	F	vEDS	107/108	552	2018-10-11	2019-04-10		181		Survivor, 129-like
L256	M	vEDS	107/108	552	2018-10-11	2018-12-11	2018-12-12	61	hemothorax	Aortic rupture, early, B6 like
L257	M	vEDS	107/108	552	2018-10-11	2019-04-12		183		Survivor, 129-like
L258	M	vEDS	107/108	552	2018-10-11	2019-04-13		184		Survivor, 129-like
L259	M	vEDS	107/108	552	2018-10-11	2019-04-14		185		Survivor, 129-like
L260	F	vEDS	69/70	442	2018-10-14	2019-04-13		181		Survivor, 129-like
L266	M	vEDS	69/70	442	2018-10-14	69	2018-12-22	69	FD, malocclusion	not genotyped
L267	M	vEDS	69/70	442	2018-10-14	2018-11-21	2018-11-21	38	hemothorax	Aortic rupture, early, B6 like
L268	M	vEDS	69/70	442	2018-10-14	2019-04-14		182		Survivor, 129-like
L270	M	vEDS	69/70	442	2018-10-14	2019-04-15		183		Survivor, 129-like
L271	M	vEDS	69/70	442	2018-10-14	70	2018-12-23	70	hemothorax	Aortic rupture, early, B6 like
L273	M	vEDS	69/70	442	2018-10-14	2018-12-13	2018-12-13	60	hemothorax	Aortic rupture, early, B6 like
L276	F	vEDS	109/110	381	2018-10-16	83	2018-01-07	83	hemothorax	Aortic rupture, early, B6 like
L278	F	vEDS	109/110	381	2018-10-16	2019-04-19		185		Survivor, 129-like
L280	F	vEDS	109/110	381	2018-10-16	2019-04-15		181		Survivor, 129-like
L283	F	vEDS	109/110	381	2018-10-16	2019-04-16		182		Survivor, 129-like
L284	F	vEDS	109/110	381	2018-10-16	2019-04-17		183		Survivor, 129-like
L288	M	vEDS	109/110	381	2018-10-16	2018-11-26	2018-11-27	41	hemothorax	Aortic rupture, early, B6 like
L290	M	vEDS	109/110	381	2018-10-16	2018-11-18	2018-11-18	33	hemothorax	Aortic rupture, early, B6 like
L292	M	vEDS	93/94	380	2018-10-14	164		18	Euthanized by care staff	not genotyped
L293	M	vEDS	93/94	380	2018-10-14	72	2018-12-25	32	hemothorax	Aortic rupture, early, B6 like
L295	M	vEDS?	93/94	380	2018-10-14	95	2019-01-17	95	hemothorax	Aortic rupture, early, B6 like
L296	F	vEDS	93/94	380	2018-10-14	2018-11-30	2018-11-30	47	hemothorax	Aortic rupture, early, B6 like
L297	F	vEDS	93/94	380	2018-10-14	2018-12-02	2018-12-02	49	hemothorax	Aortic rupture, early, B6 like
L299	F	vEDS	93/94	380	2018-10-14	2019-04-16		184		Survivor, 129-like
L300	F	vEDS	93/94	380	2018-10-14	2019-04-17		185		Survivor, 129-like
L301	F	vEDS	93/94	380	2018-10-14	2019-04-13		181		Survivor, 129-like
L308	M	vEDS	95/96	552	2018-10-18	2018-11-24	2018-11-24	37	hemothorax	Aortic rupture, early, B6 like
L309	M	vEDS	95/96	552	2018-10-18	2018-12-12	2018-12-12	55	hemothorax	Aortic rupture, early, B6 like
L304	M	vEDS	95/96	552	2018-10-18	2018-12-14	2018-12-14	57	hemothorax	Aortic rupture, early, B6 like
L312	F	vEDS	95/96	552	2018-10-18	2019-04-19		183		Survivor, 129-like
L314	F	vEDS	95/96	552	2018-10-18	2019-04-20		184		Survivor, 129-like
L315	F	vEDS	95/96	552	2018-10-18	2019-04-21		185		Survivor, 129-like
L316	F	vEDS	95/96	552	2018-10-18	76	2019-01-02	76	hemothorax	Aortic rupture, early, B6 like
L318	F	vEDS	95/96	552	2018-10-18	2019-04-17		181		Survivor, 129-like
L319	F	vEDS	95/96	552	2018-10-18	2019-04-18		182		Survivor, 129-like
L320	M	vEDS	113		2018-10-24	2018-12-02	2018-12-03	39	Hemoperitoneum	Aortic rupture, early, B6 like
L322	M	vEDS	113		2018-10-24	2018-11-30	2018-11-30	37	hemothorax	Aortic rupture, early, B6 like
L324	F	vEDS	113		2018-10-24	124	2019-02-25	124	FD, hemothorax	hemothorax, late
L325	F	vEDS	113		2018-10-24	2019-04-25		183		Survivor, 129-like
L326	F	vEDS	113		2018-10-24	2018-12-18	2018-12-18	55	hemothorax	Aortic rupture, early, B6 like
L328	F	vEDS	114		2018-10-26	2018-11-30	2018-11-30	35	hemothorax	Aortic rupture, early, B6 like
L330	F	vEDS	114		2018-10-26	2019-04-28		184		Survivor, 129-like
L331	F	vEDS	114		2018-10-26	2019-04-29		185		Survivor, 129-like
L333	M	vEDS	114		2018-10-26	2018-12-02	2018-12-02	37	hemothorax	Aortic rupture, early, B6 like
L334	M	vEDS	114		2018-10-26	2019-04-25		181		Survivor, 129-like
L335	M	vEDS	109		2018-11-10	2018-12-18	2018-12-18	38	hemothorax	Aortic rupture, early, B6 like
L336	M	vEDS	109		2018-11-10	2018-12-23	2018-12-23	43	hemothorax	Aortic rupture, early, B6 like
L338	M	vEDS	109		2018-11-10	2018-12-26	2018-12-26	46	hemothorax	Aortic rupture, early, B6 like
L339	M	vEDS	109		2018-11-10	2019-01-07	2019-01-07	58	FD, necrotic	not genotyped
L341	F	vEDS	109		2018-11-10	2019-05-11		182		Survivor, 129-like
L342	F	vEDS	109		2018-11-10	108	2019-02-26	108	FD, hemothorax	hemothorax, late
L347	M	vEDS	F4	202	2019-07-11		2019-08-12	32	hemothorax	Aortic rupture, early, B6 like
L351	F	vEDS	F4	202	2019-07-11	2020-01-20		183		Survivor, 129-like
L352	F	vEDS	F4	202	2019-07-11	2020-01-20		183		Survivor, 129-like
L353	F	vEDS	F4	202	2019-07-11		2019-08-08	28	hemothorax	Aortic rupture, early, B6 like
L355	F	vEDS	F4	202	2019-07-11	2020-01-20		184		Survivor, 129-like
L357	F	vEDS	F4	202	2019-07-11		2019-08-21	41	hemothorax	Aortic rupture, early, B6 like
L358	M	vEDS	F4	177	2019-07-10		2019-08-14	35	hemothorax	Aortic rupture, early, B6 like
L365	M	vEDS	F4	177	2019-07-10	2020-01-20		181		Survivor, 129-like
L367	M	vEDS	F4	381	2019-07-11		2019-09-05	56	hemothorax	Aortic rupture, early, B6 like
L368	M	vEDS	F4	381	2019-07-11		2019-08-29	49	hemothorax	Aortic rupture, early, B6 like
L372	F	vEDS	F4	381	2019-07-11		2019-08-07	27	hemothorax	Aortic rupture, early, B6 like
L377	F	vEDS	F4	381	2019-07-11		2019-08-19	39	hemothorax	Aortic rupture, early, B6 like
L381	F	vEDS	F4	380	2019-07-12	2020-01-20		182		Survivor, 129-like
L382	F	vEDS	F4	380	2019-07-12	2020-01-20		183		Survivor, 129-like
L384	M	vEDS	F4	380	2019-07-22		2019-08-26	35	hemothorax	Aortic rupture, early, B6 like
L389	M	vEDS	F4	380	2019-07-22		2020-01-17	179	died late	not genotyped
L392	F	vEDS	F4	380	2019-07-22			182		Survivor, 129-like
L393	F	vEDS	F4	380	2019-07-22		2019-09-10	50	hemothorax	Aortic rupture, early, B6 like
L398	M	vEDS	F5	381	2019-08-02		2019-09-09	38	hemothorax	Aortic rupture, early, B6 like
L399	M	vEDS	F5	381	2019-08-02	2020-01-27		178		Survivor, 129-like
L400	M	vEDS	F5	381	2019-08-02		2019-09-21	50	hemothorax	Aortic rupture, early, B6 like
L401	M	vEDS	F5	381	2019-08-02	2020-01-27		178		Survivor, 129-like
L405	M	vEDS	F5	380	2019-08-02		2019-09-04	33	no hemothorax	not genotyped
L410	M	vEDS	F5	380	2019-08-02	2020-01-27		180		Survivor, 129-like
L412	M	vEDS	F5	380	2019-08-02		2019-09-20	49	hemothorax	Aortic rupture, early, B6 like
L413	M	vEDS	F5	380	2019-08-02		2019-10-06	64	hemothorax	Aortic rupture, early, B6 like
L418	F	vEDS	F5	380	2019-08-02	2020-01-27		181		Survivor, 129-like
L420	F	vEDS	F5	380	2019-08-02	2020-01-27		183		Survivor, 129-like
L421	F	vEDS	F5	202	2019-08-02	2020-01-27		182		Survivor, 129-like
L422	F	vEDS	F5	202	2019-08-02	2020-01-27		184		Survivor, 129-like
L423	F	vEDS	F5	202	2019-08-02		2019-08-29	27	too decomposed	not genotyped
L427	M	vEDS	F5	202	2019-08-02		2019-09-05	34	hemothorax	Aortic rupture, early, B6 like
L430	F	vEDS	F5	177	2019-08-04		2019-10-11	58	hemothorax	Aortic rupture, early, B6 like
L431	F	vEDS	F5	177	2019-08-04	2020-02-10		181		Survivor, 129-like
L432	F	vEDS	F5	177	2019-08-04	2020-02-10		182		Survivor, 129-like
L436	F	vEDS	F5	177	2019-08-04	2020-02-10		183		Survivor, 129-like
L438	M	vEDS	F5	177	2019-08-04		2019-09-19	46	hemothorax	Aortic rupture, early, B6 like
L440	M	vEDS	F5	177	2019-08-04		2019-09-09	36	hemothorax	Aortic rupture, early, B6 like
L441	M	vEDS	F5	177	2019-08-04		2019-09-24	51	hemothorax	Aortic rupture, early, B6 like
L444	F	vEDS	F5	202	2019-08-09	2020-02-10		185		Survivor, 129-like
L445	F	vEDS	F5	202	2019-08-09		2019-09-23	45	hemothorax	Aortic rupture, early, B6 like
L446	M	vEDS	F5	202	2019-08-09		2019-09-24	46	hemothorax	Aortic rupture, early, B6 like
L449	M	vEDS	F5	202	2019-08-09			167	FD	not genotyped
L450	M	vEDS	F5	1463	2019-09-07	2020-02-10		185		Survivor, 129-like
L452	M	vEDS	F5	1463	2019-09-07		2019-10-14	37	hemothorax	Aortic rupture, early, B6 like
L455	M	vEDS	F5	1463	2019-09-07		2019-11-06	61	hemothorax	Aortic rupture, early, B6 like
L460	M	vEDS	F5	1463	2019-09-07		2019-11-04	58	hemothorax	Aortic rupture, early, B6 like
L462	F	vEDS	F5	1463	2019-09-07	2020-03-11		181		Survivor, 129-like
L467	F	vEDS	F5	1463	2019-09-07	2020-03-11		182		Survivor, 129-like
L469	M	vEDS	F5	558	2019-09-07	2020-03-11		183		not genotyped
L470	M	vEDS	F5	558	2019-09-07		2019-10-14	37	hemothorax	Aortic rupture, early, B6 like
L471	M	vEDS	F5	558	2019-09-07		2019-10-25	48	hemothorax	Aortic rupture, early, B6 like
L473	F	vEDS	F5	558	2019-09-07	2020-03-11		184		Survivor, 129-like
L475	F	vEDS	F5	558	2019-09-07	2020-03-11		185		Survivor, 129-like
L476	F	vEDS	F5	558	2019-09-07		2019-11-14	58	hemothorax	Aortic rupture, early, B6 like
L479	M	vEDS	F5	177	2019-09-18		2020-02-07	142	FD	not genotyped
L481	M	vEDS	F5	177	2019-09-18		2020-01-13	117	FD	not genotyped
L483	F	vEDS	F5	177	2019-09-18		2019-11-05	48	hemothorax	Aortic rupture, early, B6 like
L484	F	vEDS	F5	177	2019-09-18	2020-03-15		180		not genotyped
L488	M	vEDS	F5	177	2019-10-12		2019-10-12	39	hemothorax	Aortic rupture, early, B6 like
L490	M	vEDS	F5	177	2019-10-12		2019-10-12	44	hemothorax	Aortic rupture, early, B6 like
L500	F	vEDS	F5	177	2019-11-02		2019-11-02	81	hemothorax	Aortic rupture, early, B6 like
L501	M	vEDS	F5	177	2019-11-02		2019-12-30	57	FD	not genotyped

## Sheet: Survival Data Fig 3AB
Background	Genotype 1	Genotype 2	Sex	ID	DOB	Age at End date	End date	End Code
129Sve	M2K6+/+	vEDS	Male	2633	2020-01-07	247	2020-09-10	0
129Sve	M2K6+/+	vEDS	Male	2634	2020-01-07	247	2020-09-10	0
129Sve	M2K6+/+	vEDS	Male	2635	2020-01-16	80	2020-04-05	1
129Sve	M2K6+/+	vEDS	Male	2636	2020-01-16	75	2020-03-31	1
129Sve	M2K6+/+	vEDS	Female	2641	2020-01-16	170	2020-07-04	0
129Sve	M2K6+/+	vEDS	Male	2643	2020-01-14	61	2020-03-15	0
129Sve	M2K6+/+	vEDS	Female	2645	2020-01-14	170	2020-07-02	0
129Sve	M2K6+/+	vEDS	Female	2686	2020-01-22	232	2020-09-10	0
129Sve	M2K6+/+	vEDS	Female	2688	2020-01-22	232	2020-09-10	0
129Sve	M2K6+/+	vEDS	Female	2689	2020-01-22	232	2020-09-10	0
129Sve	M2K6+/+	vEDS	Male	2954	2020-03-18	176	2020-09-10	0
129Sve	M2K6+/+	vEDS	Female	2963	2020-03-05	189	2020-09-10	0
129Sve	M2K6+/+	vEDS	Female	A289	2021-09-18	51	2021-11-08	0
129Sve	M2K6+/+	vEDS	Female	A291	2021-09-18	51	2021-11-08	0
129Sve	M2K6+/+	vEDS	Female	A297	2021-08-22	71	2021-11-01	0
129Sve	M2K6+/+	vEDS	Male	A298	2021-08-22	71	2021-11-01	0
129Sve	M2K6+/+	vEDS	Female	A300	2021-08-22	73	2021-11-02	0
129Sve	M2K6+/+	vEDS	Male	A305	2021-08-22	71	2021-11-01	0
129Sve	M2K6+/+	vEDS	Female	A341	2021-09-18	37	2021-10-25	0
129Sve	M2K6+/+	vEDS	Female	J076	2020-01-03	120	2020-05-02	0
129Sve	M2K6+/+	vEDS	Female	J080	2020-01-03	120	2020-05-02	0
129Sve	M2K6+/+	vEDS	Male	J083	2020-01-23	120	2020-05-22	0
129Sve	M2K6+/+	vEDS	Male	J106	2020-01-30	120	2020-05-29	0
129Sve	M2K6+/+	vEDS	Male	J107	2020-01-30	120	2020-05-29	0
129Sve	M2K6+/+	vEDS	Male	J109	2020-01-30	120	2020-05-29	0
129Sve	M2K6+/+	vEDS	Female	J133	2020-02-10	304	2020-12-10	0
129Sve	M2K6+/+	vEDS	Male	J190	2020-03-08	285	2020-12-18	0
129Sve	M2K6+/+	vEDS	Male	J192	2020-03-08	285	2020-12-18	0
129Sve	M2K6+/+	vEDS	Female	J197	2020-03-08	285	2020-12-18	0
129Sve	M2K6+/+	vEDS	Female	J201	2020-04-04	103	2020-07-16	0
129Sve	M2K6+/+	vEDS	Male	J207	2020-04-04	103	2020-07-16	0
129Sve	M2K6+/+	vEDS	Female	J237	2020-04-29	78	2020-07-16	0
129Sve	M2K6+/+	vEDS	Male	J245	2020-04-29	78	2020-07-16	0
129Sve	M2K6+/+	vEDS	Male	J826	2021-07-20	111	2021-11-08	0
129Sve	M2K6+/+	vEDS	Female	J834	2021-08-01	82	2021-10-22	0
129Sve	M2K6+/+	vEDS	Male	J840	2021-08-21	99	2021-11-28	0
129Sve	M2K6+/-	vEDS	Male	J036	2019-12-09	119	2020-04-06	0
129Sve	M2K6+/-	vEDS	Male	J072	2020-01-03	120	2020-05-02	0
129Sve	M2K6+/-	vEDS	Male	J074	2020-01-03	120	2020-05-02	0
129Sve	M2K6+/-	vEDS	Male	J075	2020-01-03	120	2020-05-02	0
129Sve	M2K6+/-	vEDS	Female	J079	2020-01-03	120	2020-05-02	0
129Sve	M2K6+/-	vEDS	Female	J082	2020-01-03	120	2020-05-02	0
129Sve	M2K6+/-	vEDS	Male	J084	2020-01-23	120	2020-05-22	0
129Sve	M2K6+/-	vEDS	Male	J085	2020-01-23	111	2020-05-13	1
129Sve	M2K6+/-	vEDS	Female	J086	2020-01-23	120	2020-05-22	0
129Sve	M2K6+/-	vEDS	Female	J110	2020-01-30	120	2020-05-29	0
129Sve	M2K6+/-	vEDS	Female	J111	2020-01-30	120	2020-05-29	0
129Sve	M2K6+/-	vEDS	Male	J127	2020-02-10	120	2020-06-09	0
129Sve	M2K6+/-	vEDS	Female	J194	2020-03-08	285	2020-12-18	0
129Sve	M2K6+/-	vEDS	Male	J202	2020-04-04	103	2020-07-16	0
129Sve	M2K6+/-	vEDS	Male	J204	2020-04-04	103	2020-07-16	0
129Sve	M2K6+/-	vEDS	Female	J229	2020-04-24	83	2020-07-16	0
129Sve	M2K6+/-	vEDS	Female	J230	2020-04-24	83	2020-07-16	0
129Sve	M2K6+/-	vEDS	Male	J231	2020-04-24	83	2020-07-16	0
129Sve	M2K6+/-	vEDS	Male	J234	2020-04-24	83	2020-07-16	0
129Sve	M2K6+/-	vEDS	Female	J236	2020-04-29	69	2020-07-16	0
129Sve	M2K6+/-	vEDS	Female	J239	2020-04-29	78	2020-07-16	0
129Sve	M2K6+/-	vEDS	Female	J240	2020-04-29	78	2020-07-16	0
129Sve	M2K6+/-	vEDS	Male	J242	2020-04-29	60	2020-06-28	1
129Sve	M2K6+/-	vEDS	Male	J243	2020-04-29	78	2020-07-16	0
129Sve	M2K6+/-	vEDS	Female	J272	2020-05-28	204	2020-12-18	0
129Sve	M2K6+/-	vEDS	Female	J308	2020-06-12	189	2020-12-10	0
129Sve	M2K6+/-	vEDS	Male	J327	2020-06-28	173	2020-12-10	0
129Sve	M2K6+/-	vEDS	Male	J373	2020-07-21	34	2020-08-24	1
129Sve	M2K6+/-	vEDS	Female	J78	2020-01-03	120	2020-05-02	0
129Sve	M2K6+/-	vEDS	Male	J857	2021-08-07	51	2021-09-27	1
129Sve	M2K6+/-	vEDS	Male	J859	2021-08-07	76	2022-04-06	0
129Sve	M2K6+/-	vEDS	Male	J861	2021-08-07	76	2022-10-17	0
129Sve	M2K6+/-	vEDS	Female	J862	2021-08-07	76	2022-11-28	0
129Sve	M2K6-/-	vEDS	Female	873	2021-05-07	185	2021-11-08	0
129Sve	M2K6-/-	vEDS	Female	874	2021-05-07	182	2021-11-05	1
129Sve	M2K6-/-	vEDS	Male	877	2021-05-01	114	2021-08-23	1
129Sve	M2K6-/-	vEDS	Male	878	2021-05-01	191	2021-11-08	1
129Sve	M2K6-/-	vEDS	Male	235A	2020-07-08	0.5	2020-07-08	1
129Sve	M2K6-/-	vEDS	Female	235B	2020-07-08	1.5	2020-07-09	1
129Sve	M2K6-/-	vEDS	Male	J125	2020-02-10	93	2020-05-13	1
129Sve	M2K6-/-	vEDS	Female	J134	2020-02-10	312	2020-12-18	0
129Sve	M2K6-/-	vEDS	Male	J189	2020-03-08	285	2020-12-18	0
129Sve	M2K6-/-	vEDS	Female	J198	2020-03-08	285	2020-12-18	0
129Sve	M2K6-/-	vEDS	Male	J205	2020-04-04	258	2020-12-18	0
129Sve	M2K6-/-	vEDS	Female	J271	2020-05-28	56	2020-07-23	1
129Sve	M2K6-/-	vEDS	Female	J273	2020-05-28	204	2020-12-18	0
129Sve	M2K6-/-	vEDS	Female	J274	2020-05-28	37	2020-07-05	1
129Sve	M2K6-/-	vEDS	Male	J303	2020-06-12	130	2020-12-10	0
129Sve	M2K6-/-	vEDS	Male	J305	2020-06-12	240	2021-02-08	1
129Sve	M2K6-/-	vEDS	Female	J328	2020-06-28	53	2020-08-20	1
129Sve	M2K6-/-	vEDS	Female	J374	2020-07-21	117	2020-11-15	0
129Sve	M2K6-/-	vEDS	Female	J397	2020-07-31	143	2020-12-21	1
129Sve	M2K6-/-	vEDS	Female	J398	2020-07-31	129	2020-12-07	1
129Sve	M2K6-/-	vEDS	Male	J472	2020-08-30	150	2021-01-27	0
129Sve	M2K6-/-	vEDS	Male	J824	2021-07-20	47	2021-09-05	1
129Sve	M2K6-/-	vEDS	Male	J999	2021-11-17	49	2022-01-05	1

[truncated: 11 more sheets: Figure 3D, Figure 3F, Survival Data Fig 3G, Supplemental Figure 8B, Supplemental Figure 9, Supplemental Figure 10, Figure 4D, Supplemental Figure 11, Survival Fig. 4 and Sup. Fig.12, Supplemental Figure 13, Drug Trials - Details]
